# Supplementary material for: Analysis of network disruption evolution of Chinese fresh cold chain under COVID-19
Source: PLoS One. 2023 Jan 26;18(1):e0278697. doi: 10.1371/journal.pone.0278697 (PMC9879514; doi:10.1371/journal.pone.0278697)
Supplement: S1 Table — (XLSX) [file pone.0278697.s001.xlsx]

## Sheet: V
Node vi	level	xi	yi	ηi	siin	siout	si
0	1	6272	7029	5.78	0	578	578
1	1	6364	5688	5.43	0	543	543
2	1	6750	4337	4.43	0	443	443
3	1	5320	6441	4.13	0	413	413
4	1	3813	9252	4.75	0	475	475
5	1	4685	8158	5.43	0	543	543
6	1	4886	7122	4.97	0	497	497
7	1	7022	8795	4.3	0	430	430
8	1	3448	8144	6.47	0	647	647
9	1	7910	8599	5.72	0	572	572
10	1	5115	8462	3.92	0	392	392
11	1	3351	8275	7	0	700	700
12	1	4884	6990	5.14	0	514	514
13	1	6221	9307	5.41	0	541	541
14	1	7633	8853	5.06	0	505	505
15	1	7719	5595	5.99	0	599	599
16	1	4232	9169	5.96	0	596	596
17	1	3101	7227	6.41	0	641	641
18	1	4940	8409	5.1	0	509	509
19	1	5218	8099	4.93	0	493	493
20	1	3144	7927	5.38	0	538	538
21	1	2560	9073	5.09	0	509	509
22	1	9682	8539	4.87	0	487	487
23	1	8289	7049	6.53	0	653	653
24	1	4537	9878	6.25	0	625	625
25	1	6564	6675	5.66	0	566	566
26	1	2060	8840	4.8	0	480	480
27	1	8191	5359	4.79	0	479	479
28	1	740	8882	5.62	0	562	562
29	1	915	9811	6.17	0	617	617
30	1	5149	9625	5.79	0	579	579
31	1	5327	8324	6.15	0	615	615
32	1	2880	4808	5.06	0	505	505
33	1	2849	5066	5.67	0	567	567
34	1	5895	9456	4.97	0	497	497
35	1	741	7767	5.12	0	512	512
36	1	9064	9316	5.84	0	584	584
37	1	4518	1855	4.34	0	434	434
38	1	6899	2305	5.77	0	577	577
39	1	5358	2205	4.84	0	484	484
40	1	6966	3691	4.72	0	472	472
41	1	9502	7444	6.83	0	683	683
42	1	7242	7407	4.89	0	488	488
43	1	4751	9123	4.79	0	479	479
44	1	6121	7484	4.74	0	474	474
45	1	4522	8733	5.36	0	536	536
46	1	6582	4056	2.78	0	278	278
47	1	4563	8238	6.38	0	638	638
48	1	3167	7698	5.7	0	570	570
49	1	2385	5071	5.56	0	556	556
50	1	1762	9725	3.64	0	364	364
51	1	7520	5073	3.81	0	381	381
52	1	6848	2981	5.5	0	550	550
53	1	4731	1968	3.93	0	393	393
54	1	5033	2382	3.04	0	304	304
55	1	6937	5819	4.33	0	433	433
56	1	4750	7066	6.58	0	658	658
57	1	4789	8445	4.03	0	403	403
58	1	2513	5094	5.98	0	598	598
59	1	3720	2116	5.74	0	574	574
60	1	5797	4429	5.16	0	516	516
61	1	4639	4489	5.34	0	534	534
62	1	4168	4912	5.1	0	509	509
63	1	4732	9422	4.79	0	479	479
64	1	4154	7644	2.85	0	285	285
65	1	5588	6396	4.9	0	490	490
66	1	7861	5144	4.84	0	484	484
67	1	2947	5822	5.6	0	560	560
68	1	5878	7795	5.36	0	536	536
69	1	9383	5615	4.29	0	429	429
70	1	252	9777	2.98	0	298	298
71	1	6697	7367	3.96	0	396	396
72	1	7579	8664	6.68	0	668	668
73	1	6307	9245	6.34	0	634	634
74	1	6690	4099	5.19	0	519	519
75	1	3059	4612	3.26	0	326	326
76	1	6591	6642	4.65	0	465	465
77	1	6877	7677	5.39	0	539	539
78	1	1181	5352	6.05	0	605	605
79	1	8781	6274	5.34	0	534	534
80	1	1760	4040	5.36	0	536	536
81	1	5773	1914	5.31	0	531	531
82	1	6596	7279	4.16	0	416	416
83	1	6410	7199	5.24	0	524	524
84	1	4001	8467	6.22	0	622	622
85	1	8107	7866	5.24	0	524	524
86	1	3027	4203	4.73	0	473	473
87	1	7539	8831	3.89	0	389	389
88	1	5596	8849	4.44	0	444	444
89	1	7007	4956	4.63	0	463	463
90	1	116	6773	5.23	0	523	523
91	1	2656	9958	3.96	0	396	396
92	1	9074	9360	5.46	0	546	546
93	1	3607	9108	4.9	0	490	490
94	1	3014	1753	4.16	0	416	416
95	1	9892	5358	4.28	0	428	428
96	1	5279	7498	4.88	0	488	488
97	1	9087	5198	4.91	0	491	491
98	1	8761	7080	4.86	0	486	486
99	1	3063	5938	5.13	0	513	513
100	1	7488	3828	3.87	0	387	387
101	1	1444	8388	3.02	0	302	302
102	1	5114	6271	6.63	0	663	663
103	1	3954	3791	5.39	0	539	539
104	1	7335	4703	4.15	0	415	415
105	1	8249	5037	4.23	0	423	423
106	1	2969	5591	5.05	0	505	505
107	1	1485	9106	4.7	0	470	470
108	1	4662	9334	2.95	0	295	295
109	1	8644	8780	6.66	0	666	666
110	1	2645	7976	5.48	0	548	548
111	1	1727	3493	3.69	0	369	369
112	1	148	6873	3.84	0	384	384
113	1	9533	8549	3.43	0	343	343
114	1	4614	7859	3.8	0	380	380
115	1	2414	4595	4.12	0	412	412
116	1	3210	3256	3.65	0	365	365
117	1	2944	2322	5.21	0	521	521
118	1	7401	6377	4.63	0	463	463
119	1	4205	4553	3.59	0	359	359
120	1	4066	862	4.67	0	467	467
121	1	932	8489	5.67	0	567	567
122	1	2204	6764	6.18	0	618	618
123	1	5518	3096	5.59	0	559	559
124	1	7471	4057	3.82	0	382	382
125	1	6645	5690	6.22	0	622	622
126	1	849	7340	5.23	0	523	523
127	1	6445	4809	6.89	0	689	689
128	1	438	6283	6.33	0	633	633
129	1	4077	4515	2.77	0	277	277
130	1	6329	9469	4.55	0	455	455
131	1	9925	9472	5.77	0	577	577
132	1	2994	3167	4.95	0	495	495
133	1	4691	4407	5.09	0	509	509
134	1	2122	8036	5.74	0	574	574
135	1	3833	2295	5.05	0	505	505
136	1	655	9621	5.24	0	524	524
137	1	8514	3416	4.04	0	404	404
138	1	1185	9782	4.51	0	451	451
139	1	4538	5478	4.3	0	430	430
140	1	6124	9248	5.79	0	579	579
141	1	8863	8158	5.79	0	579	579
142	1	4913	9526	5.89	0	589	589
143	1	1228	2025	3.02	0	302	302
144	1	2951	2276	4.91	0	491	491
145	1	6133	8870	3.62	0	362	362
146	1	3916	7629	5.42	0	542	542
147	1	2467	6431	4.8	0	480	480
148	1	1352	4782	4.84	0	484	484
149	1	5646	4557	5.51	0	551	551
150	1	5534	4027	5.85	0	585	585
151	1	941	6374	2.73	0	273	273
152	1	2276	8260	5.7	0	570	570
153	1	6930	6421	4.58	0	458	458
154	1	1670	7889	5.26	0	526	526
155	1	9498	4203	3.96	0	396	396
156	1	8890	8406	4.71	0	471	471
157	1	1996	8874	4.85	0	484	484
158	1	7064	4030	6.37	0	637	637
159	1	2644	5187	4.34	0	434	434
160	1	3747	1443	4.58	0	458	458
161	1	6108	8564	4.88	0	488	488
162	1	5163	7046	4.77	0	476	476
163	1	7301	9794	5.86	0	586	586
164	1	1083	2034	5.42	0	542	542
165	1	5144	1510	6.84	0	684	684
166	1	6975	5530	6.25	0	625	625
167	1	3094	4047	5.25	0	525	525
168	1	2121	7075	5.76	0	576	576
169	1	574	4154	4.95	0	495	495
170	1	2739	6797	4.03	0	403	403
171	1	7027	5872	4.98	0	498	498
172	1	827	5509	6.8	0	680	680
173	1	172	7139	4.68	0	468	468
174	1	5955	7566	4.51	0	451	451
175	1	822	6876	5.16	0	516	516
176	1	2778	8422	4.43	0	443	443
177	1	9461	5748	4.43	0	443	443
178	1	2324	2151	4.56	0	455	455
179	1	3794	3589	5.09	0	509	509
180	1	3213	4401	5.68	0	568	568
181	1	1054	8129	4.76	0	476	476
182	1	2412	6218	4.79	0	479	479
183	1	6861	3587	4.32	0	432	432
184	1	3239	119	7	0	700	700
185	1	4336	4396	4.29	0	429	429
186	1	2894	1178	4.08	0	408	408
187	1	5154	3609	5.06	0	505	505
188	1	6145	4279	5.5	0	550	550
189	1	1102	1404	4.62	0	462	462
190	1	9620	8631	4.39	0	438	438
191	1	4246	676	6.17	0	617	617
192	1	4571	4394	5.02	0	501	501
193	1	9044	9173	4.37	0	437	437
194	1	3896	5016	4.87	0	487	487
195	1	2657	3239	5.2	0	520	520
196	1	2151	8088	6.82	0	682	682
197	1	1050	7470	2.14	0	214	214
198	1	2081	5166	4.83	0	483	483
199	1	8819	7597	3.11	0	311	311
200	1	7094	9325	5.85	0	585	585
201	1	3899	3639	4.95	0	495	495
202	1	7894	7951	6.31	0	631	631
203	1	9932	4986	4.91	0	491	491
204	1	8918	7817	2.9	0	290	290
205	1	5599	9239	4.57	0	457	457
206	1	1517	7500	5.46	0	546	546
207	1	6456	7537	4.22	0	422	422
208	1	5777	8757	4.4	0	440	440
209	1	2391	7265	3.72	0	372	372
210	1	4863	2459	2.59	0	259	259
211	1	3225	3447	4.79	0	479	479
212	1	2034	7276	6.43	0	643	643
213	1	697	1696	6.1	0	610	610
214	1	7356	2869	5.57	0	557	557
215	1	2955	1012	3.93	0	393	393
216	1	4813	6321	5.15	0	515	515
217	1	3141	1386	4.12	0	412	412
218	1	3925	7452	5.73	0	573	573
219	1	2490	3379	3.49	0	349	349
220	1	3819	6278	4.9	0	490	490
221	1	2194	4995	6.16	0	616	616
222	1	9905	6017	4.97	0	497	497
223	1	2383	9127	4.59	0	459	459
224	1	2547	3634	5.36	0	536	536
225	1	2477	3872	4.97	0	497	497
226	1	9434	7648	4.54	0	454	454
227	1	8006	4751	4.61	0	461	461
228	1	3905	2311	5.71	0	571	571
229	1	2083	8185	4.31	0	430	430
230	1	356	7055	6.48	0	648	648
231	1	830	9808	5.61	0	561	561
232	1	3374	404	5.01	0	501	501
233	1	6661	7344	5.73	0	573	573
234	1	3546	1027	6.88	0	688	688
235	1	3597	129	4.18	0	418	418
236	1	2011	3876	6.43	0	643	643
237	1	7260	2450	5.05	0	505	505
238	1	34	5009	5.37	0	537	537
239	1	5203	9527	5.48	0	548	548
240	1	4232	3451	6.16	0	616	616
241	1	2413	9067	5.44	0	544	544
242	1	361	3973	5.49	0	549	549
243	1	8032	3612	5.42	0	542	542
244	1	3830	2006	5.99	0	599	599
245	1	2273	2988	5.76	0	576	576
246	1	7393	4824	2.89	0	289	289
247	1	3469	9445	4.46	0	446	446
248	1	2526	9829	3.69	0	369	369
249	1	3536	4973	4.44	0	444	444
250	1	4295	6429	5.22	0	522	522
251	1	5240	7516	3.5	0	350	350
252	1	768	2816	5.02	0	501	501
253	1	705	9919	5.43	0	543	543
254	1	9531	3990	5.6	0	560	560
255	1	8984	5491	4.91	0	491	491
256	1	6873	1666	5.19	0	519	519
257	1	3224	7385	4.9	0	490	490
258	1	9004	9224	7.47	0	747	747
259	1	5319	7366	4.62	0	462	462
260	1	6570	9285	4.33	0	433	433
261	1	4793	8417	4.51	0	451	451
262	1	9913	3205	5.29	0	529	529
263	1	3038	135	6.5	0	650	650
264	1	1312	4747	5.39	0	539	539
265	1	8944	9486	5	0	500	500
266	1	9929	5599	4.82	0	482	482
267	1	9581	4372	4.4	0	440	440
268	1	7545	4578	3.9	0	390	390
269	1	5089	8665	5.96	0	596	596
270	1	8644	9187	7.89	0	789	789
271	1	187	7327	5.04	0	504	504
272	1	7053	9087	5.5	0	550	550
273	1	553	8821	4.17	0	417	417
274	1	9528	4954	4.81	0	480	480
275	1	2609	8215	4.69	0	469	469
276	1	4245	549	5.32	0	532	532
277	1	6520	8937	4.32	0	432	432
278	1	365	7928	4.83	0	483	483
279	1	7295	7455	5.26	0	526	526
280	1	7353	3493	5.02	0	501	501
281	1	9432	9650	6.01	0	601	601
282	1	1395	3298	5.6	0	560	560
283	1	7237	3899	4.46	0	446	446
284	1	2643	5917	5.3	0	530	530
285	1	3160	9519	5.89	0	589	589
286	1	5841	7088	4.33	0	433	433
287	1	1639	6529	5.49	0	549	549
288	1	9978	3967	5.89	0	589	589
289	1	8692	6825	4.83	0	483	483
290	1	9998	8361	3.98	0	398	398
291	1	5382	6910	4.83	0	483	483
292	1	2242	1727	4.96	0	496	496
293	1	4146	5373	4.49	0	449	449
294	1	1963	4738	5.16	0	516	516
295	1	1617	3176	5.04	0	504	504
296	1	5422	3697	7.03	0	703	703
297	1	5020	7688	4.61	0	461	461
298	1	2430	7509	7.69	0	769	769
299	1	5483	1824	5.24	0	524	524
300	1	7519	1751	4.45	0	445	445
301	1	8735	5017	3.45	0	345	345
302	1	1701	6131	4.43	0	443	443
303	1	3265	245	4.18	0	418	418
304	1	6911	6634	6.74	0	674	674
305	1	6366	5864	5.41	0	541	541
306	1	4319	7657	4.13	0	413	413
307	1	9339	4431	3.98	0	398	398
308	1	7988	5142	2.93	0	293	293
309	1	6475	1458	4.13	0	413	413
310	1	5917	1884	3.06	0	306	306
311	1	3787	389	3.77	0	377	377
312	1	8735	5869	5.84	0	584	584
313	1	3235	3541	3.47	0	347	347
314	1	7135	8020	5.92	0	592	592
315	1	7949	8466	3.05	0	305	305
316	1	6694	4515	3.77	0	377	377
317	1	3038	6239	5.01	0	501	501
318	1	4295	2900	5.55	0	555	555
319	1	2171	6559	6.26	0	626	626
320	1	5168	4529	6.92	0	692	692
321	1	6442	5243	5.66	0	566	566
322	1	19	6442	4.31	0	430	430
323	1	8792	3258	4.8	0	480	480
324	1	5545	7144	6.99	0	699	699
325	1	738	2673	5.28	0	528	528
326	1	3421	9733	5.45	0	545	545
327	1	7125	2723	4.48	0	448	448
328	1	3771	8365	4.71	0	471	471
329	1	2398	9867	5.03	0	503	503
330	1	6239	5855	4.02	0	401	401
331	1	2668	9718	5.77	0	577	577
332	1	4686	1882	6.77	0	677	677
333	1	3668	6250	4.87	0	487	487
334	1	8924	4225	3.87	0	387	387
335	1	712	4078	5.05	0	505	505
336	1	4047	4750	4.73	0	473	473
337	1	1244	9019	3.94	0	394	394
338	1	7639	6049	7.03	0	703	703
339	1	7940	9727	6.43	0	643	643
340	1	2618	664	5.23	0	523	523
341	1	6686	5251	6.18	0	618	618
342	1	2322	7666	4.14	0	413	413
343	1	6480	2646	5.17	0	517	517
344	1	989	7902	4.53	0	453	453
345	1	9250	3702	5.54	0	554	554
346	1	803	8004	4.12	0	412	412
347	1	6362	9078	5.21	0	521	521
348	1	7565	5077	5.15	0	515	515
349	1	7275	2938	5.6	0	560	560
350	1	8215	4982	5.9	0	590	590
351	1	7807	5826	5.71	0	571	571
352	1	5051	9618	6.71	0	671	671
353	1	3512	867	5.97	0	597	597
354	1	1564	2431	4.45	0	445	445
355	1	5320	6071	2.59	0	259	259
356	1	8115	6968	5.75	0	575	575
357	1	536	4786	2.83	0	283	283
358	1	6529	8165	5.86	0	586	586
359	1	8820	3734	5.95	0	595	595
360	1	4751	3443	5.46	0	546	546
361	1	3737	2743	4.45	0	445	445
362	1	4318	4570	5.25	0	525	525
363	1	5897	3323	7.54	0	754	754
364	1	7030	2718	6.66	0	666	666
365	1	5126	8102	1.86	0	186	186
366	1	8097	4860	4.49	0	449	449
367	1	2996	2647	3.6	0	360	360
368	1	8499	9385	3.73	0	373	373
369	1	4340	8988	3.64	0	364	364
370	1	130	7449	4.75	0	475	475
371	1	4096	1999	5.85	0	585	585
372	1	2684	9803	6.46	0	646	646
373	1	8964	3656	4.51	0	451	451
374	1	520	9262	4.01	0	401	401
375	1	5481	9014	5.94	0	594	594
376	1	5091	2536	5.96	0	596	596
377	1	32	9320	5.96	0	596	596
378	1	9321	4245	5.06	0	505	505
379	1	2935	7047	8.13	0	813	813
380	1	5133	9966	4.42	0	442	442
381	1	664	7840	4.28	0	428	428
382	1	6548	6368	5.57	0	557	557
383	1	6842	7812	4.61	0	461	461
384	1	1493	1544	5.2	0	520	520
385	1	5644	9157	4.79	0	479	479
386	1	2693	1371	5.49	0	549	549
387	1	282	5476	2.85	0	285	285
388	1	5095	5653	8.85	0	885	885
389	1	6461	5835	5.6	0	560	560
390	1	3673	3702	5.3	0	530	530
391	1	642	1725	4.73	0	473	473
392	1	1552	5825	4.09	0	409	409
393	1	4304	3609	3.35	0	335	335
394	1	1278	4523	5.34	0	534	534
395	1	4467	5929	3.61	0	361	361
396	1	4664	788	6.02	0	602	602
397	1	5333	7312	5.06	0	505	505
398	1	38	7370	4.48	0	448	448
399	1	7699	7981	4.14	0	413	413
400	1	8401	4531	3.97	0	397	397
401	1	9295	7022	4.55	0	455	455
402	1	1943	5699	5.11	0	511	511
403	1	4026	7942	5.27	0	527	527
404	1	2019	3948	4.5	0	450	450
405	1	5422	9877	4.53	0	453	453
406	1	2702	2703	3.63	0	363	363
407	1	7464	1493	3.74	0	374	374
408	1	387	3129	5.17	0	517	517
409	1	3775	9514	4.91	0	491	491
410	1	4418	3295	3.22	0	322	322
411	1	3619	2294	5.58	0	558	558
412	1	2686	1856	5.83	0	583	583
413	1	4099	4041	4.66	0	466	466
414	1	7101	4628	4.36	0	436	436
415	1	7302	7222	6.29	0	629	629
416	1	1337	4946	2.46	0	246	246
417	1	5938	6039	4.67	0	467	467
418	1	2690	105	4.22	0	422	422
419	1	4356	8909	4.82	0	482	482
420	1	0	6200	5.66	0	566	566
421	1	1184	8068	5.29	0	529	529
422	1	6210	1876	6.23	0	623	623
423	1	3666	4596	5.37	0	537	537
424	1	8542	5698	4.4	0	440	440
425	1	1918	6014	2.98	0	298	298
426	1	9341	2473	5.97	0	597	597
427	1	9408	6725	5.51	0	551	551
428	1	2904	6454	7.16	0	716	716
429	1	7358	5572	4.91	0	491	491
430	1	7389	8575	5.58	0	558	558
431	1	8323	9102	5.74	0	574	574
432	1	9225	9244	4.88	0	488	488
433	1	4277	8923	4.71	0	471	471
434	1	4844	4752	4.9	0	490	490
435	1	2938	5673	6.13	0	613	613
436	1	7501	6887	5.4	0	540	540
437	1	3703	1024	4.27	0	426	426
438	1	357	6742	5.2	0	520	520
439	1	5111	9195	5.71	0	571	571
440	1	9047	3612	5.05	0	505	505
441	1	9577	7161	4.29	0	429	429
442	1	129	7557	3.59	0	359	359
443	1	7064	7784	4.21	0	421	421
444	1	9551	7327	6.79	0	679	679
445	1	4761	5640	5.33	0	533	533
446	1	7804	8644	2.48	0	248	248
447	1	2482	9810	4.81	0	480	480
448	1	4687	4279	6.1	0	610	610
449	1	6168	7936	4.99	0	499	499
450	1	2692	5286	5.4	0	540	540
451	1	6147	2810	4.49	0	449	449
452	1	4496	8736	4.93	0	493	493
453	1	9561	5441	5.46	0	546	546
454	1	2908	4262	5.04	0	504	504
455	1	3122	2780	4.79	0	479	479
456	1	9556	4255	6.28	0	628	628
457	1	6326	3102	4.84	0	484	484
458	1	8895	3301	4.66	0	466	466
459	1	8149	7188	4.34	0	434	434
460	1	5714	8555	5.06	0	505	505
461	1	5424	3362	5.87	0	587	587
462	1	6423	6420	5.15	0	515	515
463	1	7814	4749	4.68	0	468	468
464	1	5647	3579	5.94	0	594	594
465	1	1700	6513	4.64	0	463	463
466	1	3310	5499	5.08	0	508	508
467	1	8604	2950	4.02	0	401	401
468	1	9717	6784	6.2	0	620	620
469	1	7105	6533	5.21	0	521	521
470	1	589	8240	5.49	0	549	549
471	1	4053	7051	4.37	0	437	437
472	1	2920	1775	4.23	0	423	423
473	1	9616	9253	4.54	0	454	454
474	1	3043	3707	4.16	0	416	416
475	1	761	8974	6.17	0	617	617
476	1	7825	7820	5.98	0	598	598
477	1	506	9992	6.06	0	606	606
478	1	6397	7512	5.39	0	539	539
479	1	651	6810	6.99	0	699	699
480	1	7141	7345	4.2	0	420	420
481	1	3992	7558	4.02	0	401	401
482	1	8126	7960	4.91	0	491	491
483	1	7863	1008	5.4	0	540	540
484	1	5351	1483	4.09	0	409	409
485	1	8015	4419	4.93	0	493	493
486	1	886	2740	2.47	0	247	247
487	1	2950	9476	4.37	0	437	437
488	1	8102	9301	6.3	0	630	630
489	1	1217	9442	5.82	0	582	582
490	1	6148	4690	5.63	0	563	563
491	1	3107	7190	5.22	0	522	522
492	1	6261	4429	4.64	0	463	463
493	1	8542	7635	3.93	0	393	393
494	1	9211	6967	5.13	0	513	513
495	1	6084	3157	4.04	0	404	404
496	1	521	8480	5.01	0	501	501
497	1	2105	3379	5.02	0	501	501
498	1	642	1544	4.96	0	496	496
499	1	3915	2975	5.35	0	535	535
500	1	4698	3151	4.95	0	495	495
501	1	4878	345	2.88	0	288	288
502	1	3066	1380	5.06	0	505	505
503	1	738	8424	5.66	0	566	566
504	1	3540	5042	5.88	0	588	588
505	1	9715	5804	5.45	0	545	545
506	1	7135	4920	5.56	0	556	556
507	1	5630	7277	5.98	0	598	598
508	1	4056	9593	4.72	0	472	472
509	1	5759	7177	5.03	0	503	503
510	1	4873	8640	5.64	0	564	564
511	1	7837	9787	4.12	0	412	412
512	1	7668	2603	5.48	0	548	548
513	1	2552	4512	6.29	0	629	629
514	1	1986	4941	5.21	0	521	521
515	1	5779	87	6.57	0	657	657
516	1	7335	9659	3.92	0	392	392
517	1	7758	1825	6.55	0	655	655
518	1	2277	5825	5.16	0	516	516
519	1	6327	8475	5.15	0	515	515
520	1	799	2690	4.03	0	403	403
521	1	5720	439	5.68	0	568	568
522	1	328	2434	4.64	0	463	463
523	1	7261	6094	5.16	0	516	516
524	1	4990	3838	4.69	0	469	469
525	1	5449	3749	5.63	0	563	563
526	1	574	1849	5.69	0	569	569
527	1	3978	7093	5.58	0	558	558
528	1	6305	7018	3.81	0	381	381
529	1	2370	4724	3.35	0	335	335
530	1	7848	896	6.45	0	645	645
531	1	7725	9075	3.32	0	332	332
532	1	854	7940	6.52	0	652	652
533	1	1979	9491	5.01	0	501	501
534	1	4050	2034	4.95	0	495	495
535	1	8952	3224	2.16	0	216	216
536	1	1858	5911	4.77	0	476	476
537	1	1739	7044	3.5	0	350	350
538	1	4051	9350	6.13	0	613	613
539	1	7984	1606	4.09	0	409	409
540	1	5095	2121	4.98	0	498	498
541	1	6220	916	6.01	0	601	601
542	1	4209	3311	5.04	0	504	504
543	1	4420	9647	6.71	0	671	671
544	1	371	8512	5.64	0	564	564
545	1	3504	4077	3.74	0	374	374
546	1	5917	1120	3.63	0	363	363
547	1	9555	9707	6.18	0	618	618
548	1	5738	6536	4.89	0	488	488
549	1	4669	2234	4.23	0	423	423
550	1	2843	3325	4.99	0	499	499
551	1	1691	8491	5.69	0	569	569
552	1	4827	735	7.13	0	713	713
553	1	8438	8480	4.84	0	484	484
554	1	6941	9152	5.21	0	521	521
555	1	6978	3539	4.33	0	433	433
556	1	2813	3247	7.12	0	712	712
557	1	5347	7337	5.79	0	579	579
558	1	1649	6839	5.87	0	587	587
559	1	3872	4798	5.34	0	534	534
560	1	3659	9440	3.46	0	346	346
561	1	2617	8581	3.55	0	355	355
562	1	9716	5858	4.51	0	451	451
563	1	7706	6588	3.92	0	392	392
564	1	1060	1858	5.42	0	542	542
565	1	1864	8504	2.73	0	273	273
566	1	7576	1056	4.83	0	483	483
567	1	2874	7284	2.9	0	290	290
568	1	9850	5091	4.91	0	491	491
569	1	9274	5504	5.44	0	544	544
570	1	4128	8997	5.68	0	568	568
571	1	3584	6041	4.8	0	480	480
572	1	4633	1155	4.02	0	401	401
573	1	2814	1119	5.64	0	564	564
574	1	8644	3186	4.28	0	428	428
575	1	1405	1885	4.39	0	438	438
576	1	4684	5486	4.81	0	480	480
577	1	4696	6326	6.22	0	622	622
578	1	3459	1344	2.75	0	275	275
579	1	2500	395	6.14	0	614	614
580	1	6583	1310	4.03	0	403	403
581	1	6124	7846	4.27	0	426	426
582	1	6953	491	5.26	0	526	526
583	1	5102	8826	5.37	0	537	537
584	1	6360	2679	5.3	0	530	530
585	1	5785	6207	6.87	0	687	687
586	1	4310	3804	5.17	0	517	517
587	1	8608	6701	5.42	0	542	542
588	1	3695	6118	4.31	0	430	430
589	1	2483	626	4.07	0	407	407
590	1	8126	6560	6.16	0	616	616
591	1	9530	2213	3.64	0	364	364
592	1	2500	548	5.33	0	533	533
593	1	7402	719	4.85	0	484	484
594	1	363	2542	4.6	0	459	459
595	1	2314	5518	8.03	0	802	802
596	1	301	969	6.1	0	610	610
597	1	9697	4353	4.66	0	466	466
598	1	7505	5487	4.43	0	443	443
599	1	1128	2206	5.72	0	572	572
600	1	8110	9353	3.6	0	360	360
601	1	3303	4472	6.02	0	602	602
602	1	3247	4760	4.8	0	480	480
603	1	569	629	5.86	0	586	586
604	1	8395	3017	4.92	0	492	492
605	1	1824	4445	5.43	0	543	543
606	1	4112	4783	4.06	0	405	405
607	1	6259	799	6.09	0	609	609
608	1	2617	1503	2.71	0	271	271
609	1	8999	3462	4.91	0	491	491
610	1	7997	4117	5.8	0	580	580
611	1	1202	4757	5.62	0	562	562
612	1	730	2695	5.46	0	546	546
613	1	5117	5854	6.38	0	638	638
614	1	4942	9904	5.2	0	520	520
615	1	7890	5998	4.95	0	495	495
616	1	6311	5853	4.58	0	458	458
617	1	6288	9229	4.64	0	463	463
618	1	7598	3480	5.13	0	513	513
619	1	36	8958	5.57	0	557	557
620	1	7265	8283	4.23	0	423	423
621	1	308	7294	4.69	0	469	469
622	1	9557	8846	3.76	0	376	376
623	1	4057	3300	5.81	0	581	581
624	1	5109	376	5.79	0	579	579
625	1	6066	4824	5.51	0	551	551
626	1	2477	9846	6.29	0	629	629
627	1	2169	4934	4.85	0	484	484
628	1	586	1113	5.34	0	534	534
629	1	4635	3725	3.89	0	389	389
630	1	2342	2958	4.35	0	434	434
631	1	9430	3505	5.2	0	520	520
632	1	1805	6232	3.32	0	332	332
633	1	3829	4312	4.75	0	475	475
634	1	5042	4501	6.12	0	612	612
635	1	831	222	3.79	0	379	379
636	1	2584	2667	5.63	0	563	563
637	1	8160	4339	4.43	0	443	443
638	1	938	6659	6.86	0	686	686
639	1	9450	2927	6.17	0	617	617
640	1	1431	6054	6.86	0	686	686
641	1	9469	4924	6.95	0	695	695
642	1	7852	5593	2.61	0	261	261
643	1	5059	4827	3.44	0	344	344
644	1	4469	7346	6.67	0	667	667
645	1	440	4102	4.96	0	496	496
646	1	8914	7145	3.54	0	354	354
647	1	9247	8583	6.4	0	640	640
648	1	3643	9708	3.49	0	349	349
649	1	2217	4770	4.56	0	455	455
650	1	6416	3469	5.38	0	538	538
651	1	7597	5074	4.89	0	488	488
652	1	417	1566	6.03	0	603	603
653	1	7558	1467	4.72	0	472	472
654	1	918	500	5.76	0	576	576
655	1	1766	173	5.08	0	508	508
656	1	4488	4613	5.58	0	558	558
657	1	6947	745	5.09	0	509	509
658	1	2426	340	5.77	0	577	577
659	1	9774	5055	5.45	0	545	545
660	1	4849	3099	4.47	0	447	447
661	1	9527	4392	3.32	0	332	332
662	1	599	4472	6.02	0	602	602
663	1	3874	2750	3.76	0	376	376
664	1	4930	4680	4.83	0	483	483
665	1	6985	5977	4.73	0	473	473
666	1	4218	5775	4.98	0	498	498
667	1	3402	6328	4.57	0	457	457
668	1	955	6656	4.71	0	471	471
669	1	8572	7110	5.09	0	509	509
670	1	6250	1513	3.45	0	345	345
671	1	1125	2338	5.27	0	527	527
672	1	4517	2151	4.64	0	463	463
673	1	8999	2682	4.65	0	465	465
674	1	6341	344	4.07	0	407	407
675	1	5634	7217	4.71	0	471	471
676	1	3552	2127	6.15	0	615	615
677	1	3205	9050	5.79	0	579	579
678	1	4249	4404	4.08	0	408	408
679	1	6738	7929	3.58	0	358	358
680	1	9805	7362	3.76	0	376	376
681	1	8198	7337	2.58	0	258	258
682	1	5908	3900	6.11	0	611	611
683	1	9685	3437	6.32	0	632	632
684	1	3556	9120	4.39	0	438	438
685	1	9483	2299	2.8	0	280	280
686	1	5420	4335	5.01	0	501	501
687	1	9605	2671	5.38	0	538	538
688	1	973	2250	5.4	0	540	540
689	1	7012	8764	4.8	0	480	480
690	1	4008	1116	3.89	0	389	389
691	1	7297	5400	5.95	0	595	595
692	1	1920	978	4.97	0	497	497
693	1	2642	1329	4.23	0	423	423
694	1	3944	5756	4.24	0	424	424
695	1	9796	9201	3.92	0	392	392
696	1	2524	7289	5.42	0	542	542
697	1	3073	3068	4.5	0	450	450
698	1	7844	5204	4.58	0	458	458
699	1	3850	8431	6	0	600	600
700	1	8957	7642	6.29	0	629	629
701	1	3552	4283	4.4	0	440	440
702	1	9197	9328	6.73	0	673	673
703	1	1834	9005	5.47	0	547	547
704	1	5285	3400	4.78	0	478	478
705	1	3405	9795	6.27	0	627	627
706	1	347	4116	3.65	0	365	365
707	1	1641	8765	4.32	0	432	432
708	1	7907	8858	7.71	0	771	771
709	1	7571	9817	5.37	0	537	537
710	1	9155	9082	5.7	0	570	570
711	1	9913	2976	6.09	0	609	609
712	1	4960	993	5.63	0	563	563
713	1	6761	9877	6.69	0	669	669
714	1	5129	4063	6.98	0	698	698
715	1	8870	4642	6.16	0	616	616
716	1	6653	489	5.19	0	519	519
717	1	8500	3857	5.86	0	586	586
718	1	1782	4084	5.2	0	520	520
719	1	583	7855	4.61	0	461	461
720	1	1004	5033	6.32	0	632	632
721	1	398	7065	7.04	0	704	704
722	1	6915	1256	4.64	0	463	463
723	1	7956	3048	4.07	0	407	407
724	1	5423	5043	5.58	0	558	558
725	1	405	3510	6.11	0	611	611
726	1	5903	509	5.11	0	511	511
727	1	3769	4735	3.42	0	342	342
728	1	7116	2121	5.6	0	560	560
729	1	659	6427	4.02	0	401	401
730	1	677	5742	4.09	0	409	409
731	1	6298	4554	4.36	0	436	436
732	1	7012	582	4.63	0	463	463
733	1	6631	9911	5.93	0	593	593
734	1	9821	2481	5.1	0	509	509
735	1	2334	7377	4.87	0	487	487
736	1	9367	9547	5.56	0	556	556
737	1	7179	9324	5.92	0	592	592
738	1	6094	2067	5.16	0	516	516
739	1	6046	5577	5.62	0	562	562
740	1	1330	2831	4.62	0	462	462
741	1	9026	5584	4.47	0	447	447
742	1	1688	6355	5.2	0	520	520
743	1	7789	5003	5.45	0	545	545
744	1	4350	3754	4.68	0	468	468
745	1	9947	2076	4.45	0	445	445
746	1	5915	7229	4.23	0	423	423
747	1	3838	9358	4.47	0	447	447
748	1	2184	4310	6.43	0	643	643
749	1	6045	5272	5.42	0	542	542
750	1	3582	962	3.91	0	391	391
751	1	9353	282	5.36	0	536	536
752	1	8951	8376	7.1	0	710	710
753	1	985	4078	5.13	0	513	513
754	1	4048	8385	7.36	0	736	736
755	1	4429	1517	5.48	0	548	548
756	1	4064	4374	5.13	0	513	513
757	1	3087	9560	6.84	0	684	684
758	1	1278	2001	4.61	0	461	461
759	1	516	7605	5.48	0	548	548
760	1	7642	1340	5.55	0	555	555
761	1	4715	6047	5.95	0	595	595
762	1	7157	6816	5.24	0	524	524
763	1	5521	9219	6.48	0	648	648
764	1	2799	7580	5.07	0	507	507
765	1	6089	5589	4.58	0	458	458
766	1	7339	7354	4.65	0	465	465
767	1	9742	1570	4.51	0	451	451
768	1	448	7701	4.95	0	495	495
769	1	5435	4669	4.52	0	451	451
770	1	28	5065	4.95	0	495	495
771	1	666	4922	5.05	0	505	505
772	1	234	162	5.1	0	509	509
773	1	2365	390	5.19	0	519	519
774	1	6643	6909	4.49	0	449	449
775	1	9654	1623	4.9	0	490	490
776	1	6490	1757	3.67	0	367	367
777	1	584	9867	4.62	0	462	462
778	1	8660	8089	5.67	0	567	567
779	1	8980	7554	4.13	0	413	413
780	1	6880	4049	5.64	0	564	564
781	1	6883	3851	5.59	0	559	559
782	1	9772	5683	3.37	0	337	337
783	1	9484	796	5.02	0	501	501
784	1	6962	1451	3.27	0	327	327
785	1	5868	2188	5.61	0	561	561
786	1	4489	5806	7.61	0	761	761
787	1	6542	819	6.21	0	621	621
788	1	3634	5058	5.58	0	558	558
789	1	1023	1989	3.72	0	372	372
790	1	9011	8863	3.92	0	392	392
791	1	2963	8573	4.52	0	451	451
792	1	3633	1412	4.7	0	470	470
793	1	5893	2798	4.32	0	432	432
794	1	9263	8160	5.59	0	559	559
795	1	8296	2601	6.54	0	654	654
796	1	4025	7976	4.12	0	412	412
797	1	5844	8928	4.85	0	484	484
798	1	3918	945	3.1	0	310	310
799	1	4912	1960	5.31	0	531	531
800	1	6161	9386	4.8	0	480	480
801	1	5528	6621	2.47	0	247	247
802	1	1598	1224	4.27	0	426	426
803	1	9274	3189	4.99	0	499	499
804	1	3373	777	4.03	0	403	403
805	1	863	2918	6.39	0	639	639
806	1	6164	3740	5.01	0	501	501
807	1	7331	3800	4.25	0	425	425
808	1	995	5928	4.4	0	440	440
809	1	907	7300	5.58	0	558	558
810	1	5193	543	3.85	0	385	385
811	1	8116	4844	4	0	400	400
812	1	2349	5820	6.06	0	606	606
813	1	4836	9142	4.49	0	449	449
814	1	6	9776	5.54	0	554	554
815	1	5580	6660	5.24	0	524	524
816	1	9726	7019	5.35	0	535	535
817	1	9983	1505	2.71	0	271	271
818	1	1286	8801	5.93	0	593	593
819	1	9805	9243	6.01	0	601	601
820	1	5346	3665	4.31	0	430	430
821	1	1234	348	4.95	0	495	495
822	1	2061	3992	2.56	0	256	256
823	1	6524	4937	3.2	0	320	320
824	1	1427	1750	5.21	0	521	521
825	1	9584	6715	7.22	0	722	722
826	1	9354	572	6.52	0	652	652
827	1	8731	5090	5.62	0	562	562
828	1	9768	9492	6.46	0	646	646
829	1	6994	1445	4.39	0	438	438
830	1	7867	5862	5.04	0	504	504
831	1	4837	6503	5.79	0	579	579
832	1	5697	6981	5.86	0	586	586
833	1	5896	7399	5.12	0	512	512
834	1	4751	7791	4.34	0	434	434
835	1	6719	9251	5.22	0	522	522
836	1	8460	1925	4	0	400	400
837	1	9786	1923	4.61	0	461	461
838	1	8412	8309	4.55	0	455	455
839	1	2140	5100	3.66	0	366	366
840	1	4145	6338	4.37	0	437	437
841	1	235	9536	6.75	0	675	675
842	1	5404	8058	3.82	0	382	382
843	1	9252	7939	4.27	0	426	426
844	1	3587	5429	3.71	0	371	371
845	1	4250	629	2.94	0	294	294
846	1	8311	2932	5.78	0	578	578
847	1	2927	9770	4.84	0	484	484
848	1	4107	4711	4.59	0	459	459
849	1	6864	3020	4	0	400	400
850	1	2704	5016	3.6	0	360	360
851	1	5714	3146	6.36	0	636	636
852	1	5114	5762	3.97	0	397	397
853	1	5394	1590	5.3	0	530	530
854	1	2019	3174	5.55	0	555	555
855	1	5880	5272	4.31	0	430	430
856	1	1739	2505	6.84	0	684	684
857	1	6243	4164	4.8	0	480	480
858	1	2340	6875	6.37	0	637	637
859	1	5718	8061	6.34	0	634	634
860	1	9408	4266	5.43	0	543	543
861	1	3597	5255	5.69	0	569	569
862	1	7758	2010	6.15	0	615	615
863	1	2929	4972	6.38	0	638	638
864	1	2019	1299	4.31	0	430	430
865	1	7182	2993	3.81	0	381	381
866	1	2472	5498	7.13	0	713	713
867	1	1461	9516	3.62	0	362	362
868	1	541	1887	4.7	0	470	470
869	1	8370	6461	6.42	0	642	642
870	1	7806	2151	6.16	0	616	616
871	1	2727	7070	4.56	0	455	455
872	1	1200	4393	5.46	0	546	546
873	1	649	9484	5.44	0	544	544
874	1	5241	1134	4.14	0	413	413
875	1	9898	1768	6.64	0	664	664
876	1	6933	6855	7.34	0	734	734
877	1	3473	2286	4.1	0	409	409
878	1	8040	4998	7.33	0	733	733
879	1	2379	8122	3.71	0	371	371
880	1	2309	5170	4.17	0	417	417
881	1	1462	3137	6.75	0	675	675
882	1	732	6231	5.97	0	597	597
883	1	1498	8701	4.69	0	469	469
884	1	344	69	4.89	0	488	488
885	1	3677	5288	6.15	0	615	615
886	1	6020	9421	6.8	0	680	680
887	1	5803	2491	5.02	0	501	501
888	1	7333	7525	5.69	0	569	569
889	1	5722	2788	5.98	0	598	598
890	1	8969	7565	3.57	0	357	357
891	1	6428	563	3.61	0	361	361
892	1	8101	98	5.15	0	515	515
893	1	4214	7150	6.78	0	678	678
894	1	6659	145	5.49	0	549	549
895	1	439	5755	4.79	0	479	479
896	1	5996	9806	5.45	0	545	545
897	1	9785	8530	6.82	0	682	682
898	1	8550	2465	5.18	0	518	518
899	1	6938	8434	2.96	0	296	296
900	1	5132	8967	4.24	0	424	424
901	1	5036	6322	3.52	0	352	352
902	1	4476	5825	6.03	0	603	603
903	1	8254	5318	5.01	0	501	501
904	1	4534	1426	3.57	0	357	357
905	1	4475	5159	5.09	0	509	509
906	1	7311	4399	3.59	0	359	359
907	1	7442	1614	7.27	0	727	727
908	1	6468	132	5.52	0	552	552
909	1	3989	8146	4.78	0	478	478
910	1	4003	8727	5.53	0	553	553
911	1	7454	8080	5.12	0	512	512
912	1	570	8746	5.91	0	591	591
913	1	5561	2104	4.01	0	401	401
914	1	5148	3305	5.48	0	548	548
915	1	8928	6560	4.38	0	438	438
916	1	8917	3685	6.49	0	649	649
917	1	2748	9771	4.38	0	438	438
918	1	5313	919	4.65	0	465	465
919	1	8957	4560	7.4	0	740	740
920	1	9375	3275	4.57	0	457	457
921	1	5939	532	6.29	0	629	629
922	1	7873	2018	4.8	0	480	480
923	1	5614	5868	5.68	0	568	568
924	1	5418	3439	5.52	0	552	552
925	1	2781	387	5.24	0	524	524
926	1	9114	4098	4.32	0	432	432
927	1	3076	9179	6.47	0	647	647
928	1	8947	5229	4.52	0	451	451
929	1	1788	1755	4.43	0	443	443
930	1	8589	7737	4.96	0	496	496
931	1	5711	4915	5.95	0	595	595
932	1	3577	9077	6.05	0	605	605
933	1	7754	579	6.66	0	666	666
934	1	6969	7545	4.31	0	430	430
935	1	9293	2479	5.37	0	537	537
936	1	4109	4506	6.38	0	638	638
937	1	6265	2304	5.07	0	507	507
938	1	2154	6490	5.28	0	528	528
939	1	1963	4687	5.73	0	573	573
940	1	4550	6049	5.2	0	520	520
941	1	3416	1970	3.98	0	398	398
942	1	2011	3499	3.64	0	364	364
943	1	1889	184	3.73	0	373	373
944	1	3581	1805	5.44	0	544	544
945	1	7701	8343	5.12	0	512	512
946	1	1894	8540	4.21	0	421	421
947	1	7758	1972	4.83	0	483	483
948	1	6985	4989	3.22	0	322	322
949	1	8848	5714	6.24	0	624	624
950	1	1852	9236	6.62	0	662	662
951	1	614	3005	5.37	0	537	537
952	1	5297	3426	4.33	0	433	433
953	1	9976	3215	6.41	0	641	641
954	1	606	3585	5.23	0	523	523
955	1	5766	4392	3.88	0	388	388
956	1	1280	3213	4.56	0	455	455
957	1	1773	8929	5.57	0	557	557
958	1	3074	1967	5.85	0	585	585
959	1	1942	3621	6.61	0	661	661
960	1	5091	8210	5.86	0	586	586
961	1	9744	1965	4.24	0	424	424
962	1	7660	9034	6.22	0	622	622
963	1	5187	1041	5.26	0	526	526
964	1	954	9164	5.54	0	554	554
965	1	6980	7183	4.14	0	413	413
966	1	6644	5744	6.39	0	639	639
967	1	5080	8001	6.23	0	623	623
968	1	9498	7710	5.37	0	537	537
969	1	3420	9745	4.35	0	434	434
970	1	3218	7533	4.77	0	476	476
971	1	6848	9187	3.67	0	367	367
972	1	9842	9416	3.45	0	345	345
973	1	6560	8962	3.79	0	379	379
974	1	7594	5219	5.65	0	565	565
975	1	4262	2986	4.6	0	459	459
976	1	3191	8972	3.64	0	364	364
977	1	1413	4303	5.55	0	555	555
978	1	6557	6411	3.98	0	398	398
979	1	1061	9405	4.15	0	415	415
980	1	1349	8197	4.09	0	409	409
981	1	5043	2922	3.79	0	379	379
982	1	5335	6057	5.63	0	563	563
983	1	9616	7219	5.82	0	582	582
984	1	4525	5007	4.41	0	441	441
985	1	2567	9232	5.55	0	555	555
986	1	7077	3768	5.48	0	548	548
987	1	9737	9112	4.14	0	413	413
988	1	8992	2492	5.13	0	513	513
989	1	3236	4911	4.72	0	472	472
990	1	2278	1825	4.24	0	424	424
991	1	5914	3720	4.38	0	438	438
992	1	9944	8735	4.63	0	463	463
993	1	1858	7315	5.76	0	576	576
994	1	2785	3964	3.81	0	381	381
995	1	2497	3322	5.58	0	558	558
996	1	215	9637	4.41	0	441	441
997	1	9143	2665	7.19	0	719	719
998	1	4530	2645	5.29	0	529	529
999	1	4140	8681	4.97	0	497	497
1000	1	3287	6285	6.37	0	637	637
1001	1	5487	3334	6.59	0	659	659
1002	1	5374	8105	5.17	0	517	517
1003	1	833	1150	4.67	0	467	467
1004	1	4497	5936	5.63	0	563	563
1005	1	6083	9005	6.34	0	634	634
1006	1	8084	8368	7.3	0	730	730
1007	1	9137	2854	5.6	0	560	560
1008	1	3773	5908	4.99	0	499	499
1009	1	1615	567	5.34	0	534	534
1010	1	3863	9183	5.89	0	589	589
1011	1	9330	9863	3.08	0	308	308
1012	1	711	4438	5.02	0	501	501
1013	1	7661	2959	4.73	0	473	473
1014	1	5222	1291	5.34	0	534	534
1015	1	8947	5247	4.83	0	483	483
1016	1	830	470	4.21	0	421	421
1017	1	7165	340	5.49	0	549	549
1018	1	8517	4730	3.79	0	379	379
1019	1	4024	3584	5.07	0	507	507
1020	1	8841	1838	4.11	0	411	411
1021	1	6685	3559	5.34	0	534	534
1022	1	7494	8540	5.49	0	549	549
1023	1	8156	3143	5.52	0	552	552
1024	1	9701	8767	6	0	600	600
1025	1	3659	3881	4.39	0	438	438
1026	1	3691	8947	4.59	0	459	459
1027	1	309	5328	5.64	0	564	564
1028	1	4586	186	4.9	0	490	490
1029	1	2317	8488	5.59	0	559	559
1030	1	7871	2762	6.37	0	637	637
1031	1	824	6396	6.08	0	608	608
1032	1	3770	4710	6.78	0	678	678
1033	1	808	9754	4.91	0	491	491
1034	1	1006	5884	5.41	0	541	541
1035	1	8437	6720	5.3	0	530	530
1036	1	2159	2196	3.52	0	352	352
1037	1	6128	1151	5.97	0	597	597
1038	1	4077	6786	4.43	0	443	443
1039	1	7756	7277	5.83	0	583	583
1040	1	260	9501	6.71	0	671	671
1041	1	4319	9412	6.16	0	616	616
1042	1	7448	2979	3.8	0	380	380
1043	1	7913	433	5.25	0	525	525
1044	1	8441	100	4.41	0	441	441
1045	1	8793	3580	5.67	0	567	567
1046	1	5751	2329	6.8	0	680	680
1047	1	7034	1246	1.98	0	198	198
1048	1	5829	8908	4.52	0	451	451
1049	1	160	7298	4.67	0	467	467
1050	1	6812	7114	5.15	0	515	515
1051	1	8673	3902	7.03	0	703	703
1052	1	9211	5262	5	0	500	500
1053	1	3997	3561	3.08	0	308	308
1054	1	7495	3641	5.32	0	532	532
1055	1	6237	9980	2.99	0	299	299
1056	1	2688	6023	5.1	0	509	509
1057	1	4509	8174	4.89	0	488	488
1058	1	100	5428	5.25	0	525	525
1059	1	5805	2591	5.1	0	509	509
1060	1	6157	4316	6.09	0	609	609
1061	1	9939	1825	4.99	0	499	499
1062	1	9295	1274	3.18	0	318	318
1063	1	7872	3084	5.77	0	577	577
1064	1	8983	9458	5.1	0	509	509
1065	1	9473	6171	4.11	0	411	411
1066	1	6017	4149	5.31	0	531	531
1067	1	1196	3324	4.83	0	483	483
1068	1	6190	7250	3.83	0	383	383
1069	1	6545	7001	4.93	0	493	493
1070	1	3733	6750	6.91	0	691	691
1071	1	979	1954	4.39	0	438	438
1072	1	7549	8230	5.74	0	574	574
1073	1	4889	7558	4.66	0	466	466
1074	1	8436	7626	4.22	0	422	422
1075	1	1670	3715	4.96	0	496	496
1076	1	9241	9100	6.72	0	672	672
1077	1	536	1522	4.24	0	424	424
1078	1	4994	1399	5.25	0	525	525
1079	1	2695	9460	4.49	0	449	449
1080	1	9672	8266	2.66	0	266	266
1081	1	9441	9120	5.14	0	514	514
1082	1	2708	1621	3.69	0	369	369
1083	1	4002	6262	6.53	0	653	653
1084	1	4560	7064	4.6	0	459	459
1085	1	1238	2416	4.48	0	448	448
1086	1	8037	2062	5.08	0	508	508
1087	1	6402	1571	6.24	0	624	624
1088	1	4934	5111	4.9	0	490	490
1089	1	7145	9913	3.6	0	360	360
1090	1	5506	9651	6.17	0	617	617
1091	1	2228	5356	5.94	0	594	594
1092	1	7282	2624	4.23	0	423	423
1093	1	9574	7887	3.28	0	328	328
1094	1	6341	7309	4.6	0	459	459
1095	1	6730	1290	4.56	0	455	455
1096	1	5866	8559	3.56	0	356	356
1097	1	3853	7257	4.32	0	432	432
1098	1	7074	2236	5.65	0	565	565
1099	1	2462	2102	5.41	0	541	541
1100	1	7006	9927	6.68	0	668	668
1101	1	149	3832	6.16	0	616	616
1102	1	5729	9313	4.1	0	409	409
1103	1	9338	8561	4	0	400	400
1104	1	3463	84	4.1	0	409	409
1105	1	548	8682	6.02	0	602	602
1106	1	1018	7846	7.15	0	715	715
1107	1	1213	312	4.8	0	480	480
1108	1	2871	9675	5.31	0	531	531
1109	1	3780	7395	4.9	0	490	490
1110	1	3764	6276	4.78	0	478	478
1111	1	5668	3259	3.48	0	348	348
1112	1	4971	324	4.98	0	498	498
1113	1	8851	4048	4.04	0	404	404
1114	1	1813	272	4.62	0	462	462
1115	1	3613	4075	6.45	0	645	645
1116	1	8896	9117	4.32	0	432	432
1117	1	5322	5276	3.61	0	361	361
1118	1	8220	9352	5	0	500	500
1119	1	4315	6774	4.8	0	480	480
1120	1	19	9619	3.88	0	388	388
1121	1	3658	4152	4.55	0	455	455
1122	1	3394	837	7.36	0	736	736
1123	1	1796	140	5.89	0	589	589
1124	1	7873	9042	7.01	0	701	701
1125	1	5346	585	4.32	0	432	432
1126	1	8652	2836	3.9	0	390	390
1127	1	4879	571	5.81	0	581	581
1128	1	2505	9836	5.28	0	528	528
1129	1	3873	3845	6.02	0	602	602
1130	1	5251	4835	5.99	0	599	599
1131	1	8285	3116	3.87	0	387	387
1132	1	4783	7848	3.16	0	316	316
1133	1	7909	1199	6.25	0	625	625
1134	1	849	7663	6.56	0	656	656
1135	1	5079	4122	2.88	0	288	288
1136	1	304	6811	3.06	0	306	306
1137	1	8355	7625	3.84	0	384	384
1138	1	963	9208	5.41	0	541	541
1139	1	4011	766	6.06	0	606	606
1140	1	1377	9160	3.96	0	396	396
1141	1	5370	9799	4.45	0	445	445
1142	1	4179	4208	3.07	0	307	307
1143	1	9652	4710	5	0	500	500
1144	1	6405	7490	4.66	0	466	466
1145	1	6505	7705	3.24	0	324	324
1146	1	4933	391	5.84	0	584	584
1147	1	377	3269	4.85	0	484	484
1148	1	5060	1949	4.93	0	493	493
1149	1	9954	6652	6.13	0	613	613
1150	1	3985	5967	4.51	0	451	451
1151	1	4265	8281	4.86	0	486	486
1152	1	1842	4214	3.57	0	357	357
1153	1	2409	7033	4.71	0	471	471
1154	1	8461	9422	4.81	0	480	480
1155	1	6837	4214	5.46	0	546	546
1156	1	3454	1209	5.52	0	552	552
1157	1	7048	2995	4.69	0	469	469
1158	1	2012	4696	5.12	0	512	512
1159	1	4738	5358	5.43	0	543	543
1160	1	6765	9457	5.28	0	528	528
1161	1	3603	9529	4.18	0	418	418
1162	1	7443	7408	5.55	0	555	555
1163	1	7855	4534	5.25	0	525	525
1164	1	8312	8209	3.98	0	398	398
1165	1	9918	6209	4.68	0	468	468
1166	1	9109	9228	4.74	0	474	474
1167	1	6849	1787	5.87	0	587	587
1168	1	9877	4569	5.93	0	593	593
1169	1	7244	7234	5.79	0	579	579
1170	1	6914	8935	5.9	0	590	590
1171	1	1813	4049	5.51	0	551	551
1172	1	98	518	6.62	0	662	662
1173	1	3389	659	4.1	0	409	409
1174	1	4157	5947	4.34	0	434	434
1175	1	1149	5863	6.37	0	637	637
1176	1	4463	4933	4.5	0	450	450
1177	1	9251	6641	4.1	0	409	409
1178	1	3986	5810	4.49	0	449	449
1179	1	7716	5267	3.45	0	345	345
1180	1	696	494	5.02	0	501	501
1181	1	669	4869	5.58	0	558	558
1182	1	5864	18	5.28	0	528	528
1183	1	1619	8318	3.52	0	352	352
1184	1	8472	4049	3.89	0	389	389
1185	1	1615	3698	3.36	0	336	336
1186	1	7533	9552	4.18	0	418	418
1187	1	541	1312	4.73	0	473	473
1188	1	1372	7027	6.23	0	623	623
1189	1	2436	4022	4.62	0	462	462
1190	1	5496	1419	3.61	0	361	361
1191	1	7328	8792	5.27	0	527	527
1192	1	5335	4423	2.92	0	292	292
1193	1	3355	3064	5.35	0	535	535
1194	1	3867	9767	4.03	0	403	403
1195	1	1452	2160	5.6	0	560	560
1196	1	234	1802	5.11	0	511	511
1197	1	6123	1348	4.68	0	468	468
1198	1	983	1808	4.53	0	453	453
1199	1	8297	476	4.64	0	463	463
1200	1	1939	1634	3.99	0	399	399
1201	1	7348	5684	5.14	0	514	514
1202	1	751	8331	4.2	0	420	420
1203	1	7212	457	3.94	0	394	394
1204	1	1531	7045	3.67	0	367	367
1205	1	9286	3033	6.43	0	643	643
1206	1	9585	5580	5.7	0	570	570
1207	1	8292	4890	5.8	0	580	580
1208	1	2573	5277	6.94	0	694	694
1209	1	6920	5963	4.57	0	457	457
1210	1	2221	6223	7.07	0	707	707
1211	1	6550	5238	5.79	0	579	579
1212	1	6546	265	4.17	0	417	417
1213	1	3747	8638	6.14	0	614	614
1214	1	577	2116	4.12	0	412	412
1215	1	6668	5795	3.14	0	314	314
1216	1	4824	4044	5.82	0	582	582
1217	1	3058	7945	6.65	0	665	665
1218	1	4364	6022	5.4	0	540	540
1219	1	7427	2753	4.89	0	488	488
1220	1	4116	5387	4.12	0	412	412
1221	1	7605	4529	6.15	0	615	615
1222	1	8437	4669	5.53	0	553	553
1223	1	5501	7650	6.66	0	666	666
1224	1	6394	8242	4.69	0	469	469
1225	1	7277	1499	4.68	0	468	468
1226	1	4621	4771	4.29	0	429	429
1227	1	3372	4428	3.58	0	358	358
1228	1	174	5051	3.66	0	366	366
1229	1	4559	938	3.82	0	382	382
1230	1	4849	6678	5.64	0	564	564
1231	1	1742	2973	5.15	0	515	515
1232	1	8848	1734	6.26	0	626	626
1233	1	8932	8121	6.02	0	602	602
1234	1	9442	8241	5.55	0	555	555
1235	1	3346	4471	3.84	0	384	384
1236	1	9071	2238	4.87	0	487	487
1237	1	1099	9859	6.17	0	617	617
1238	1	416	3310	5.83	0	583	583
1239	1	1604	4805	4.38	0	438	438
1240	1	7214	4645	4.11	0	411	411
1241	1	776	9940	3.6	0	360	360
1242	1	3186	660	6.45	0	645	645
1243	1	2931	1039	5	0	500	500
1244	1	3650	8697	3.64	0	364	364
1245	1	3182	8837	4.5	0	450	450
1246	1	1966	7243	5.53	0	553	553
1247	1	9193	9963	6.03	0	603	603
1248	1	4016	5186	5.81	0	581	581
1249	1	9737	8191	5.44	0	544	544
1250	1	1024	3637	7.02	0	702	702
1251	1	1986	4181	4.44	0	444	444
1252	1	4371	3387	5.06	0	505	505
1253	1	9144	8272	3.33	0	333	333
1254	1	1248	1196	4.25	0	425	425
1255	1	6864	899	4.92	0	492	492
1256	1	3655	2546	6.12	0	612	612
1257	1	8166	3922	4.04	0	404	404
1258	1	6801	9870	5.52	0	552	552
1259	1	7030	7667	4.61	0	461	461
1260	1	982	8090	4.51	0	451	451
1261	1	7304	5050	3.89	0	389	389
1262	1	1719	248	6.73	0	673	673
1263	1	1089	7648	4.93	0	493	493
1264	1	4195	7369	3.19	0	319	319
1265	1	7624	4391	3.33	0	333	333
1266	1	1539	3384	4.54	0	454	454
1267	1	4735	8960	6.45	0	645	645
1268	1	6385	7106	6.2	0	620	620
1269	1	4508	464	5.12	0	512	512
1270	1	1416	5497	5.91	0	591	591
1271	1	6898	7121	3.93	0	393	393
1272	1	2879	6587	4.37	0	437	437
1273	1	7945	1738	4.93	0	493	493
1274	1	2126	1797	5.23	0	523	523
1275	1	6817	26	5.26	0	526	526
1276	1	1970	7609	5.3	0	530	530
1277	1	5375	9465	4.2	0	420	420
1278	1	431	8801	7.4	0	740	740
1279	1	5988	1583	4.43	0	443	443
1280	1	8225	9098	5.04	0	504	504
1281	1	3876	6063	5.28	0	528	528
1282	1	2442	4429	4.35	0	434	434
1283	1	5794	3233	5.76	0	576	576
1284	1	6945	3482	2.67	0	267	267
1285	1	726	5278	6.39	0	639	639
1286	1	5682	168	6.5	0	650	650
1287	1	342	412	4.53	0	453	453
1288	1	3169	2374	5.53	0	553	553
1289	1	9489	9332	7.11	0	711	711
1290	1	6394	2715	5.91	0	591	591
1291	1	9131	3116	5.61	0	561	561
1292	1	5333	1560	3.76	0	376	376
1293	1	5165	6852	5.47	0	547	547
1294	1	3236	6320	3.47	0	347	347
1295	1	2256	3592	4.39	0	438	438
1296	1	7113	6420	5.78	0	578	578
1297	1	1203	6975	5.11	0	511	511
1298	1	1062	7882	4.4	0	440	440
1299	1	9311	3111	5.04	0	504	504
1300	1	8589	2356	4.9	0	490	490
1301	1	4034	3412	4.8	0	480	480
1302	1	7210	4250	4.51	0	451	451
1303	1	8351	8101	5.48	0	548	548
1304	1	6313	2426	5.88	0	588	588
1305	1	8467	2089	2.71	0	271	271
1306	1	1806	5248	4.31	0	430	430
1307	1	1360	8173	5.85	0	585	585
1308	1	9303	2876	4.25	0	425	425
1309	1	6875	7744	5.9	0	590	590
1310	1	3683	4247	5.59	0	559	559
1311	1	8358	2524	2.88	0	288	288
1312	1	4704	2140	3.54	0	354	354
1313	1	1601	7068	2.5	0	250	250
1314	1	6044	7454	4.26	0	426	426
1315	1	6586	942	4.51	0	451	451
1316	1	5427	7470	4.49	0	449	449
1317	1	5098	4720	5.31	0	531	531
1318	1	1920	7115	5.1	0	509	509
1319	1	8677	5	6.39	0	639	639
1320	1	4187	8156	5.65	0	565	565
1321	1	5378	365	4.12	0	412	412
1322	1	6576	7051	5.42	0	542	542
1323	1	7700	5261	4.91	0	491	491
1324	1	6814	8903	5.93	0	593	593
1325	1	5341	1270	5.59	0	559	559
1326	1	5780	6424	4.72	0	472	472
1327	1	6261	2048	6.62	0	662	662
1328	1	4390	9597	5.2	0	520	520
1329	1	1992	7584	6.63	0	663	663
1330	1	3347	3732	5.64	0	564	564
1331	1	7627	7177	4.02	0	401	401
1332	1	4057	243	2.27	0	227	227
1333	1	4718	8160	3.81	0	381	381
1334	1	2462	3654	5.18	0	518	518
1335	1	3534	6101	5	0	500	500
1336	1	5457	7125	5.24	0	524	524
1337	1	3123	3812	4.23	0	423	423
1338	1	98	9863	3.1	0	310	310
1339	1	3263	766	6.05	0	605	605
1340	1	254	5367	4.22	0	422	422
1341	1	9313	6318	4.1	0	409	409
1342	1	1266	7313	5.1	0	509	509
1343	1	5187	748	4.68	0	468	468
1344	1	7164	8511	5.54	0	554	554
1345	1	465	3216	4.13	0	413	413
1346	1	7506	1037	5.11	0	511	511
1347	1	2218	8153	4.5	0	450	450
1348	1	3888	7841	5.67	0	567	567
1349	1	1439	655	5.27	0	527	527
1350	1	6282	9571	5.67	0	567	567
1351	1	7786	9974	4.41	0	441	441
1352	1	2685	2314	5.28	0	528	528
1353	1	2327	6853	2.71	0	271	271
1354	1	3801	2382	2.99	0	299	299
1355	1	6170	6922	4.13	0	413	413
1356	1	4176	2700	5.43	0	543	543
1357	1	6878	12	4.36	0	436	436
1358	1	9974	3541	6.58	0	658	658
1359	1	1877	1763	4.27	0	426	426
1360	1	4532	9231	5.2	0	520	520
1361	1	8507	4226	5.08	0	508	508
1362	1	1303	8683	5.43	0	543	543
1363	1	551	1321	5.44	0	544	544
1364	1	3306	1800	5.06	0	505	505
1365	1	7837	9278	6.39	0	639	639
1366	1	8444	3493	6.88	0	688	688
1367	1	717	3044	6.48	0	648	648
1368	1	9132	5174	5.19	0	519	519
1369	1	1463	5366	4.41	0	441	441
1370	1	6124	498	5.15	0	515	515
1371	1	5140	6290	4.93	0	493	493
1372	1	7479	3529	5.83	0	583	583
1373	1	9490	2042	4.98	0	498	498
1374	1	1666	7254	5.78	0	578	578
1375	1	1340	2400	4.85	0	484	484
1376	1	3935	2123	5.43	0	543	543
1377	1	7372	4888	5.1	0	509	509
1378	1	3477	2342	5.64	0	564	564
1379	1	6718	3705	3.88	0	388	388
1380	1	7172	1845	3.6	0	360	360
1381	1	312	8794	5.19	0	519	519
1382	1	4544	66	5.96	0	596	596
1383	1	857	8795	3.71	0	371	371
1384	1	5521	3616	4.34	0	434	434
1385	1	6687	1637	4.85	0	484	484
1386	1	7944	5782	5.32	0	532	532
1387	1	43	1155	5.93	0	593	593
1388	1	1719	2344	4.11	0	411	411
1389	1	1712	4136	4.18	0	418	418
1390	1	1525	6369	5.35	0	535	535
1391	1	6304	2330	5.69	0	569	569
1392	1	294	3778	6.42	0	642	642
1393	1	6153	4935	4.03	0	403	403
1394	1	4192	8421	5.77	0	577	577
1395	1	820	901	5.87	0	587	587
1396	1	152	7366	5.73	0	573	573
1397	1	7649	1884	4.73	0	473	473
1398	1	2938	7889	4.22	0	422	422
1399	1	5863	2229	5.06	0	505	505
1400	1	8600	640	5.48	0	548	548
1401	1	2968	3341	5.73	0	573	573
1402	1	7771	3430	5.23	0	523	523
1403	1	657	6611	3.61	0	361	361
1404	1	2294	9778	3.64	0	364	364
1405	1	6372	7198	5.51	0	551	551
1406	1	6389	2182	6.27	0	627	627
1407	1	223	4823	5.13	0	513	513
1408	1	2615	3893	4.32	0	432	432
1409	1	2809	5332	4.11	0	411	411
1410	1	8477	6510	5.21	0	521	521
1411	1	3755	7657	5.03	0	503	503
1412	1	9922	8885	4.41	0	441	441
1413	1	8205	9108	5.54	0	554	554
1414	1	4035	5034	5.66	0	566	566
1415	1	3203	4810	5.46	0	546	546
1416	1	9361	871	4.5	0	450	450
1417	1	8309	1149	4.94	0	494	494
1418	1	7276	4881	4.01	0	401	401
1419	1	5119	5583	6.2	0	620	620
1420	1	7695	8722	3.54	0	354	354
1421	1	8597	5406	4.65	0	465	465
1422	1	5466	4180	5.44	0	544	544
1423	1	5953	185	4.14	0	413	413
1424	1	1204	3204	5.44	0	544	544
1425	1	212	4742	4.59	0	459	459
1426	1	1653	2694	5.48	0	548	548
1427	1	195	421	5.99	0	599	599
1428	1	3918	4491	7.01	0	701	701
1429	1	8035	983	4.29	0	429	429
1430	1	3231	9289	4.89	0	488	488
1431	1	9518	7588	4.2	0	420	420
1432	1	2088	2244	4.88	0	488	488
1433	1	1693	898	4.27	0	426	426
1434	1	9517	3974	4.99	0	499	499
1435	1	3330	3702	4.86	0	486	486
1436	1	4080	4567	3.62	0	362	362
1437	1	2206	4900	4.55	0	455	455
1438	1	6277	3200	4.95	0	495	495
1439	1	7240	7810	5.23	0	523	523
1440	1	7166	512	6.06	0	606	606
1441	1	6609	8566	5.25	0	525	525
1442	1	4320	2798	4.39	0	438	438
1443	1	3199	7038	4.86	0	486	486
1444	1	4239	761	6.73	0	673	673
1445	1	5874	6297	5.64	0	564	564
1446	1	8109	5978	6.32	0	632	632
1447	1	1991	2285	6.02	0	602	602
1448	1	5584	242	6.39	0	639	639
1449	1	5268	9060	5.02	0	501	501
1450	1	5412	4756	5.97	0	597	597
1451	1	6560	1564	4.6	0	459	459
1452	1	2183	5734	4.12	0	412	412
1453	1	8819	4951	5.23	0	523	523
1454	1	4155	9068	5.18	0	518	518
1455	1	7552	5859	3.84	0	384	384
1456	1	9733	8442	4.69	0	469	469
1457	1	6959	5502	5.38	0	538	538
1458	1	640	8227	5.29	0	529	529
1459	1	5491	9932	4.83	0	483	483
1460	1	1944	102	5.31	0	531	531
1461	1	3774	1642	4.16	0	416	416
1462	1	5217	406	5.16	0	516	516
1463	1	2294	6039	5.09	0	509	509
1464	1	1687	249	4.09	0	409	409
1465	1	7387	9252	4	0	400	400
1466	1	4403	1439	5.21	0	521	521
1467	1	1102	7570	7.26	0	726	726
1468	1	673	5144	3.67	0	367	367
1469	1	2395	4040	2.69	0	269	269
1470	1	5789	2118	5.49	0	549	549
1471	1	5345	3304	5.45	0	545	545
1472	1	7861	6936	3.56	0	356	356
1473	1	7433	8901	3.75	0	375	375
1474	1	635	1728	5.32	0	532	532
1475	1	6939	2467	1.68	0	168	168
1476	1	5113	4509	5.45	0	545	545
1477	1	1150	509	4.21	0	421	421
1478	1	4908	2853	4.75	0	475	475
1479	1	4378	5768	4.06	0	405	405
1480	1	368	4147	6.77	0	677	677
1481	1	1864	8239	3.49	0	349	349
1482	1	2635	5027	5.34	0	534	534
1483	1	8079	4825	4.7	0	470	470
1484	1	9556	6124	4.81	0	480	480
1485	1	118	4007	4.84	0	484	484
1486	1	3576	3295	4.69	0	469	469
1487	1	6697	1594	5.72	0	572	572
1488	1	7334	4784	4.51	0	451	451
1489	1	7012	4472	4.11	0	411	411
1490	1	4106	3840	5.12	0	512	512
1491	1	1078	1969	5.76	0	576	576
1492	1	2701	979	5.13	0	513	513
1493	1	4634	8963	3.51	0	351	351
1494	1	2921	2534	6.03	0	603	603
1495	1	1992	6198	4.96	0	496	496
1496	1	9793	5160	4.61	0	461	461
1497	1	1694	6184	3.09	0	309	309
1498	1	4925	1731	3.43	0	343	343
1499	1	3024	6126	5.82	0	582	582
1500	1	5839	4069	4.5	0	450	450
1501	1	7001	625	5.62	0	562	562
1502	1	3186	1914	6.14	0	614	614
1503	1	4576	9220	4.91	0	491	491
1504	1	4131	1284	4.76	0	476	476
1505	1	1395	9007	3.88	0	388	388
1506	1	3663	3229	3.99	0	399	399
1507	1	2894	6218	5.82	0	582	582
1508	1	4094	6119	5.01	0	501	501
1509	1	8168	7944	3.23	0	323	323
1510	1	2326	9190	5.64	0	564	564
1511	1	1905	8229	3.7	0	370	370
1512	1	3844	4055	4.51	0	451	451
1513	1	962	865	4.14	0	413	413
1514	1	6073	7453	6.36	0	636	636
1515	1	4978	7068	4.34	0	434	434
1516	1	7351	2644	6.52	0	652	652
1517	1	8004	890	2.87	0	287	287
1518	1	4757	1815	3.57	0	357	357
1519	1	2372	3233	4.39	0	438	438
1520	1	3196	509	5.55	0	555	555
1521	1	9185	361	4.53	0	453	453
1522	1	3875	7277	4.18	0	418	418
1523	1	5311	9532	3.59	0	359	359
1524	1	8547	6468	5.08	0	508	508
1525	1	2491	346	7.13	0	713	713
1526	1	130	9210	3.45	0	345	345
1527	1	9555	1794	4.7	0	470	470
1528	1	5425	7199	4.22	0	422	422
1529	1	8461	1410	4.22	0	422	422
1530	1	4735	6316	5.04	0	504	504
1531	1	287	9914	4.19	0	419	419
1532	1	7421	5203	3.69	0	369	369
1533	1	2919	6946	5.1	0	509	509
1534	1	2217	9899	6.49	0	649	649
1535	1	5280	5642	5.9	0	590	590
1536	1	9616	2431	3.9	0	390	390
1537	1	1344	9153	4.87	0	487	487
1538	1	6417	8658	3.15	0	315	315
1539	1	7115	1393	5.16	0	516	516
1540	1	9686	2561	3.21	0	321	321
1541	1	4115	2491	5.71	0	571	571
1542	1	987	4366	4.74	0	474	474
1543	1	8369	3601	6.03	0	603	603
1544	1	1524	2794	5.23	0	523	523
1545	1	3989	9264	4.46	0	446	446
1546	1	3109	5888	4.08	0	408	408
1547	1	7083	8780	6.13	0	613	613
1548	1	2429	4469	6.18	0	618	618
1549	1	710	5049	5.53	0	553	553
1550	1	7765	93	4.94	0	494	494
1551	1	7969	8839	4.89	0	488	488
1552	1	385	4378	6.4	0	640	640
1553	1	9077	5090	6.64	0	664	664
1554	1	1101	1377	5.49	0	549	549
1555	1	809	5733	5.22	0	522	522
1556	1	3182	2065	4.58	0	458	458
1557	1	4191	6678	5.89	0	589	589
1558	1	8804	3188	5.4	0	540	540
1559	1	4643	4073	5.09	0	509	509
1560	1	8208	5731	5.31	0	531	531
1561	1	5893	4498	5.34	0	534	534
1562	1	6905	4802	6.74	0	674	674
1563	1	7804	9436	5.51	0	551	551
1564	1	4912	5921	6.02	0	602	602
1565	1	9613	6254	4.16	0	416	416
1566	1	1573	6479	4.41	0	441	441
1567	1	4119	7075	5.43	0	543	543
1568	1	9938	7048	5.3	0	530	530
1569	1	3986	7970	4.91	0	491	491
1570	1	4020	1019	6.04	0	604	604
1571	1	4083	6007	4.26	0	426	426
1572	1	2946	561	7.4	0	740	740
1573	1	1129	6716	4.84	0	484	484
1574	1	47	2471	4.78	0	478	478
1575	1	999	7379	4.75	0	475	475
1576	1	1166	6134	6.69	0	669	669
1577	1	8522	7488	4.11	0	411	411
1578	1	6106	5290	5.43	0	543	543
1579	1	8904	1746	2.63	0	263	263
1580	1	397	8005	6.18	0	618	618
1581	1	7097	5221	4.55	0	455	455
1582	1	2482	3613	4.4	0	440	440
1583	1	2327	8704	5.04	0	504	504
1584	1	8174	2678	4.67	0	467	467
1585	1	9826	8024	5.61	0	561	561
1586	1	5816	2865	5.06	0	505	505
1587	1	9194	8874	5.4	0	540	540
1588	1	9151	2632	3.81	0	381	381
1589	1	869	8097	5.53	0	553	553
1590	1	7847	6113	5.58	0	558	558
1591	1	1045	115	4.51	0	451	451
1592	1	9168	1181	5.82	0	582	582
1593	1	8284	3595	4.15	0	415	415
1594	1	2590	4787	7.45	0	745	745
1595	1	9664	708	3.59	0	359	359
1596	1	1224	3568	4.44	0	444	444
1597	1	3358	5035	4.04	0	404	404
1598	1	1092	8265	6	0	600	600
1599	1	942	1401	5.08	0	508	508
1600	2	7198	7181	187.96	35589.8	35589.8	71179.7
1601	2	5303	9096	153.03	8336	8336	16672
1602	2	5417	9279	241.39	33624.8	33624.8	67249.6
1603	2	1993	7524	132.74	26606.1	26606.1	53212.1
1604	2	3433	9628	166.38	5121.52	5121.52	10243
1605	2	4435	3992	197.05	46898.6	46898.6	93797.2
1606	2	8161	9382	206.78	5648.03	5648.03	11296.1
1607	2	3085	8689	207.56	35802.9	35802.9	71605.9
1608	2	7724	6516	297.56	48596.2	48596.2	97192.3
1609	2	7309	5549	178.88	9655.05	9655.05	19310.1
1610	2	3128	3063	239.84	83732.3	83732.3	167465
1611	2	3967	9156	216.01	3652.71	3652.71	7305.43
1612	2	7395	7036	188.65	4779.47	4779.47	9558.95
1613	2	6810	5085	299.25	26645.6	26645.6	53291.2
1614	2	6869	6332	323.03	27147.6	27147.6	54295.3
1615	2	2943	6116	206.98	19779.3	19779.3	39558.7
1616	2	6721	5141	223.62	4925.26	4925.26	9850.52
1617	2	9872	7153	243.25	5268.86	5268.86	10537.7
1618	2	6243	3876	324.5	49995.3	49995.3	99990.5
1619	2	8336	7316	230.64	10340.9	10340.9	20681.8
1620	2	1582	6119	251.23	26989.6	26989.6	53979.3
1621	2	5822	9281	280.32	4451.71	4451.71	8903.43
1622	2	8388	5786	151.15	4598.28	4598.28	9196.56
1623	2	1700	8955	256.74	18765.5	18765.5	37531.1
1624	2	4809	5077	236.29	5291.48	5291.48	10583
1625	2	1796	6499	179.04	4789.81	4789.81	9579.63
1626	2	8723	9494	204.41	1349.17	1349.17	2698.34
1627	2	3345	5351	223.9	2866.21	2866.21	5732.42
1628	2	3315	6005	233.69	3464.46	3464.46	6928.93
1629	2	4563	9402	183.59	1058.53	1058.53	2117.06
1630	2	6953	3627	273.51	27215.2	27215.2	54430.4
1631	2	6221	7467	196.92	541.198	541.198	1082.4
1632	2	4524	6421	182.52	1248.8	1248.8	2497.61
1633	2	4125	7643	284	3208.38	3208.38	6416.75
1634	2	5619	2952	203.86	15694.2	15694.2	31388.4
1635	2	1869	9318	217.57	2650.94	2650.94	5301.88
1636	2	3759	7036	229.77	1471.96	1471.96	2943.92
1637	2	3998	7868	248.35	1636.01	1636.01	3272.03
1638	2	397	5462	195.44	1235.56	1235.56	2471.12
1639	2	3034	8832	201.29	1256.13	1256.13	2512.26
1640	2	2689	5348	174.81	421.558	421.558	843.116
1641	2	4833	645	220.36	10973.8	10973.8	21947.6
1642	2	3942	4997	212.04	601.468	601.468	1202.94
1643	2	9419	9795	179.51	534.6	534.6	1069.2
1644	2	1693	3327	182.01	6525.27	6525.27	13050.5
1645	2	380	5433	201.52	2654.63	2654.63	5309.26
1646	2	5696	9016	186.24	775.96	775.96	1551.92
1647	2	677	1752	196.44	13488.5	13488.5	26977
1648	2	2045	2259	188.12	10610.3	10610.3	21220.7
1649	2	3366	6492	153.17	828.434	828.434	1656.87
1650	2	3639	8164	124.99	860.453	860.453	1720.91
1651	2	8980	7939	163.79	243.106	243.106	486.211
1652	2	6015	506	215.85	5918.03	5918.03	11836.1
1653	2	9940	7126	183.4	665.188	665.188	1330.38
1654	2	2201	8631	265.47	4493.72	4493.72	8987.44
1655	2	548	2403	115.94	407.134	407.134	814.268
1656	2	7499	9508	203.68	1272.8	1272.8	2545.6
1657	2	8268	3013	296.55	27191.2	27191.2	54382.3
1658	2	7830	7982	109.11	368.865	368.865	737.73
1659	2	1848	8920	172.52	1192.33	1192.33	2384.66
1660	2	6424	9761	252.23	2434.54	2434.54	4869.07
1661	2	1929	7418	181.89	1458.82	1458.82	2917.64
1662	2	6476	1507	171.31	1030.31	1030.31	2060.61
1663	2	2351	9746	219.35	761.975	761.975	1523.95
1664	2	8954	7091	243.77	845.264	845.264	1690.53
1665	2	5198	2706	183.78	1880.97	1880.97	3761.94
1666	2	7109	7645	186.17	880.675	880.675	1761.35
1667	2	2759	5535	292.26	2626.91	2626.91	5253.82
1668	2	5668	8078	157.89	554.136	554.136	1108.27
1669	2	7034	3811	131.71	684.155	684.155	1368.31
1670	2	6064	9955	194.55	623.195	623.195	1246.39
1671	2	8726	4029	158.73	2050.48	2050.48	4100.97
1672	2	1864	1048	191.29	2056.08	2056.08	4112.17
1673	2	2825	6657	155.41	793.2	793.2	1586.4
1674	2	4256	6347	258.71	1113.8	1113.8	2227.6
1675	2	1480	4856	128.22	254.747	254.747	509.495
1676	2	7976	8571	196.61	1167.81	1167.81	2335.62
1677	2	4543	1559	195.07	2477.31	2477.31	4954.63
1678	2	4531	2565	181.16	788.087	788.087	1576.17
1679	2	8161	8170	253.18	1513.37	1513.37	3026.74
1680	2	8866	7252	154.24	498.421	498.421	996.841
1681	2	4797	4604	131.16	441.673	441.673	883.345
1682	2	4076	602	290.82	1057.9	1057.9	2115.81
1683	2	5085	3090	146.62	279.111	279.111	558.222
1684	2	8308	7538	174.37	590.788	590.788	1181.58
1685	2	721	5984	153.75	509.333	509.333	1018.67
1686	2	2640	2011	218.15	5754.61	5754.61	11509.2
1687	2	1794	917	194.75	879.581	879.581	1759.16
1688	2	693	1108	261.05	3419.52	3419.52	6839.05
1689	2	138	125	228.68	1594.93	1594.93	3189.86
1690	2	5989	8620	159.9	299.476	299.476	598.952
1691	2	4535	6102	188.18	541.544	541.544	1083.09
1692	2	3295	6367	218.03	1088	1088	2176.01
1693	2	5979	5377	207.74	718.384	718.384	1436.77
1694	2	2468	6419	238.41	581.422	581.422	1162.84
1695	2	3559	2842	202.08	647.786	647.786	1295.57
1696	2	6274	5468	220.83	696.127	696.127	1392.25
1697	2	5115	7103	256.56	898.952	898.952	1797.9
1698	2	7123	8216	218.44	792.086	792.086	1584.17
1699	2	5807	9777	200.82	516.011	516.011	1032.02
1700	2	741	868	161.98	432.477	432.477	864.953
1701	2	3760	9196	223.55	1542.86	1542.86	3085.72
1702	2	5968	6227	132.68	587.646	587.646	1175.29
1703	2	4874	3844	209.06	568.016	568.016	1136.03
1704	2	5365	6959	129.57	509.747	509.747	1019.49
1705	2	9272	7373	221.11	781.205	781.205	1562.41
1706	2	2441	2726	140.57	437.904	437.904	875.807
1707	2	7978	9078	212.64	603.641	603.641	1207.28
1708	2	4237	6385	191	812.588	812.588	1625.18
1709	2	9856	17	192.59	973.636	973.636	1947.27
1710	2	8907	2254	186.73	561.457	561.457	1122.91
1711	2	1992	800	180.32	661.403	661.403	1322.81
1712	2	7816	9532	153.06	458.116	458.116	916.231
1713	2	4229	880	164.61	677.542	677.542	1355.08
1714	2	2210	6595	233.09	849.73	849.73	1699.46
1715	2	3203	5390	215.66	831.986	831.986	1663.97
1716	2	9451	1136	196.62	1532.9	1532.9	3065.8
1717	2	1734	5480	178.59	812.7	812.7	1625.4
1718	2	6400	1454	240.92	2363.33	2363.33	4726.66
1719	2	8835	8714	254.45	688.637	688.637	1377.27
1720	2	5616	1750	200.6	467.641	467.641	935.282
1721	2	470	9824	222.15	825.556	825.556	1651.11
1722	2	5182	6476	220.1	504.636	504.636	1009.27
1723	2	1571	6085	174.06	783.761	783.761	1567.52
1724	2	1645	8440	169.89	497.779	497.779	995.557
1725	2	4980	4646	184.38	550.011	550.011	1100.02
1726	2	7441	6325	154.48	447.102	447.102	894.204
1727	2	8777	3284	199.65	841.056	841.056	1682.11
1728	2	2213	6935	77.73	214.647	214.647	429.293
1729	2	4088	6994	186.88	477.471	477.471	954.943
1730	2	1269	771	193.06	623.406	623.406	1246.81
1731	2	5286	5318	215.82	545.206	545.206	1090.41
1732	2	1571	6655	248.16	1084.98	1084.98	2169.95
1733	2	7271	6320	196.21	552.645	552.645	1105.29
1734	2	7213	8106	135.17	606.224	606.224	1212.45
1735	2	2105	4484	105.01	332.017	332.017	664.035
1736	2	6197	8243	201.3	536.952	536.952	1073.9
1737	2	5631	222	253.23	1003.11	1003.11	2006.22
1738	2	2848	4854	225.69	646.518	646.518	1293.04
1739	2	7015	2862	143.18	629.604	629.604	1259.21
1740	2	9044	4623	239.44	638.476	638.476	1276.95
1741	2	7362	786	266.61	801.284	801.284	1602.57
1742	2	2276	7075	306.63	756.753	756.753	1513.51
1743	2	3850	7302	185.9	857.969	857.969	1715.94
1744	2	4316	1937	184.47	552.186	552.186	1104.37
1745	2	238	2892	184.62	970.771	970.771	1941.54
1746	2	4137	2532	187.74	520.489	520.489	1040.98
1747	2	9736	7532	165.1	449.528	449.528	899.056
1748	2	7704	877	300.55	737.007	737.007	1474.01
1749	2	3333	5883	167.11	501.336	501.336	1002.67
1750	2	6580	894	178.49	662.278	662.278	1324.56
1751	2	3553	6027	162.11	513.083	513.083	1026.17
1752	2	9957	1481	150.49	427.254	427.254	854.508
1753	2	3709	2730	222.44	615.982	615.982	1231.96
1754	2	3793	5878	134.82	479.763	479.763	959.526
1755	2	5266	626	144.42	477.11	477.11	954.219
1756	2	8746	4437	220.36	552.424	552.424	1104.85
1757	2	2650	8784	187.92	686.336	686.336	1372.67
1758	2	4982	6110	309.97	716.529	716.529	1433.06
1759	2	8189	6958	217.18	497.188	497.188	994.375
1760	3	7109	8670	375.33	32656.1	32656.1	65312.3
1761	3	4736	8649	427.54	58687.6	58687.6	117375
1762	3	4411	6564	666.78	162484	162484	324968
1763	3	8412	8408	425.17	13010.6	13010.6	26021.2
1764	3	9515	8802	474.71	15124.5	15124.5	30249
1765	3	2679	3879	354.08	35447.5	35447.5	70894.9
1766	3	7611	9471	560.79	24055.3	24055.3	48110.5
1767	3	4966	4048	521.49	38409.8	38409.8	76819.6
1768	3	2485	48	600.16	26463.8	26463.8	52927.7
1769	3	2119	1958	425.1	18609.7	18609.7	37219.5
1770	3	1983	7447	469.4	16372.4	16372.4	32744.7
1771	3	7553	4572	443.36	12932.3	12932.3	25864.6
1772	3	9764	5763	340.07	9449.19	9449.19	18898.4
1773	3	1262	3898	617.73	21315.5	21315.5	42631
1774	3	2051	6645	614.53	9449.73	9449.73	18899.5
1775	3	1343	3060	541.16	23410.9	23410.9	46821.8
1776	3	9028	2385	603.47	14145.4	14145.4	28290.8
1777	3	6471	5851	325.34	6136.52	6136.52	12273
1778	3	7227	8534	407.1	8433.15	8433.15	16866.3
1779	3	4653	2972	444.41	15442	15442	30884
1780	3	8417	2481	524.79	13770.5	13770.5	27541
1781	3	7904	5679	534.99	10108.7	10108.7	20217.4
1782	3	5276	3117	440.17	11245.4	11245.4	22490.7
1783	3	7023	9697	592.99	12018.8	12018.8	24037.6
1784	3	2254	5296	629.87	15878.2	15878.2	31756.5
1785	3	371	990	553.25	19437.8	19437.8	38875.7
1786	3	5234	8992	568.43	8574.72	8574.72	17149.4
1787	3	9243	439	568.07	12668.6	12668.6	25337.3
1788	3	8966	1595	333.1	3929.92	3929.92	7859.84
1789	3	6945	2187	487.38	9229.66	9229.66	18459.3
1790	3	8356	2662	434.44	14465	14465	28930.1
1791	3	8340	6185	477.87	11388.4	11388.4	22776.7
1792	3	1965	5437	530.45	12744.7	12744.7	25489.3
1793	3	5167	3941	533.12	14411.2	14411.2	28822.5
1794	3	3489	9256	587.62	10780.4	10780.4	21560.8
1795	3	2688	6889	515.08	13559.9	13559.9	27119.9
1796	3	2395	3412	489.56	15571.3	15571.3	31142.5
1797	3	3283	4555	430.22	10975.5	10975.5	21951
1798	3	6083	3553	463.29	8356.26	8356.26	16712.5
1799	3	8489	4660	504.55	9878.8	9878.8	19757.6
1800	4	7875	8916	2.04	3503.69	0	3503.69
1801	4	3551	8649	2.5	1755.26	0	1755.26
1802	4	5915	7710	3.07	8515.23	0	8515.23
1803	4	5654	9545	2.59	2066.88	0	2066.88
1804	4	6242	7952	4.17	9015.18	0	9015.18
1805	4	6082	9971	4.66	11679.2	0	11679.2
1806	4	5380	8143	4.32	7204.12	0	7204.12
1807	4	5793	7892	3.21	5829.66	0	5829.66
1808	4	4825	5567	3.75	6433.81	0	6433.81
1809	4	5225	8033	3.36	6102.07	0	6102.07
1810	4	3465	7317	3.36	7120.39	0	7120.39
1811	4	6276	8102	4.07	3247.96	0	3247.96
1812	4	3668	7977	3.31	6768.78	0	6768.78
1813	4	6141	6337	4.52	7163.01	0	7163.01
1814	4	5928	5511	3.1	6782.72	0	6782.72
1815	4	6554	6767	3.82	1240.64	0	1240.64
1816	4	8779	7599	5.59	5985.23	0	5985.23
1817	4	7912	8036	4.47	12421.9	0	12421.9
1818	4	8326	9780	4.25	5339.77	0	5339.77
1819	4	3796	6925	4.09	9603.4	0	9603.4
1820	4	3842	5026	3.34	9969.69	0	9969.69
1821	4	4761	9264	4	1893	0	1893
1822	4	3419	3570	4.54	13233.1	0	13233.1
1823	4	3483	7791	3.46	9978.83	0	9978.83
1824	4	4998	8911	3.36	1590.12	0	1590.12
1825	4	1328	4077	3.55	2859.81	0	2859.81
1826	4	2212	3571	3.39	3638.51	0	3638.51
1827	4	7031	8219	2.3	1934.01	0	1934.01
1828	4	2567	2034	5.03	9425.47	0	9425.47
1829	4	4675	5369	3.54	9169.11	0	9169.11
1830	4	5727	6941	3.98	7228.05	0	7228.05
1831	4	3133	7406	3.38	5638.33	0	5638.33
1832	4	3590	5935	3.5	7413.2	0	7413.2
1833	4	4268	7418	4.13	14923	0	14923
1834	4	5933	4228	2.73	1646.84	0	1646.84
1835	4	6612	8540	4.42	4965.83	0	4965.83
1836	4	5803	5110	2.57	1874.69	0	1874.69
1837	4	4712	3235	2.5	932.096	0	932.096
1838	4	9534	7606	4.32	2800.83	0	2800.83
1839	4	4531	7808	5.02	10749.8	0	10749.8
1840	4	4630	7151	4.8	8717.25	0	8717.25
1841	4	5424	6009	0.21	281.997	0	281.997
1842	4	5504	6055	3.96	5317.66	0	5317.66
1843	4	318	1524	2.21	1851.06	0	1851.06
1844	4	1780	3917	4.29	14691.6	0	14691.6
1845	4	3606	9781	4.03	1907.19	0	1907.19
1846	4	6841	7869	4.42	3716.65	0	3716.65
1847	4	9034	7100	5.64	6884.28	0	6884.28
1848	4	6565	7374	5.19	1685.58	0	1685.58
1849	4	6031	4533	1.67	1007.41	0	1007.41
1850	4	4095	831	4.5	2429.86	0	2429.86
1851	4	7138	8854	3.14	4935.9	0	4935.9
1852	4	761	8037	2.8	640.797	0	640.797
1853	4	5263	2534	2.51	935.824	0	935.824
1854	4	2077	3266	5.19	5570.47	0	5570.47
1855	4	2438	8698	4.02	920.002	0	920.002
1856	4	2465	2728	1.59	2120.87	0	2120.87
1857	4	3638	3732	5.54	6679.81	0	6679.81
1858	4	1060	5161	2.35	1444.33	0	1444.33
1859	4	2274	6532	4.48	5855.99	0	5855.99
1860	4	9296	6370	3.42	796.163	0	796.163
1861	4	5525	5190	4.8	14062.6	0	14062.6
1862	4	6025	4015	6.57	3963.27	0	3963.27
1863	4	3036	3818	3.7	2532.2	0	2532.2
1864	4	3449	9666	3.74	1769.95	0	1769.95
1865	4	9763	8821	5.92	2460.02	0	2460.02
1866	4	591	4511	3.06	953.31	0	953.31
1867	4	5927	7134	3.68	7147.69	0	7147.69
1868	4	9877	7375	4.68	1944.74	0	1944.74
1869	4	7173	3180	3.56	3105.01	0	3105.01
1870	4	2566	9291	4.74	1084.78	0	1084.78
1871	4	2207	2135	4.05	8217.56	0	8217.56
1872	4	2316	3155	5.54	7667.16	0	7667.16
1873	4	5593	8944	4.07	3247.96	0	3247.96
1874	4	8611	9943	4.89	3630.72	0	3630.72
1875	4	8242	5203	1.67	773.537	0	773.537
1876	4	2636	8039	3.72	851.345	0	851.345
1877	4	5031	4325	5.47	2039.43	0	2039.43
1878	4	4994	9034	4.57	2162.75	0	2162.75
1879	4	7372	4092	3.41	1687.65	0	1687.65
1880	4	7937	4780	3.74	861.694	0	861.694
1881	4	2825	5195	3.78	6184.9	0	6184.9
1882	4	147	4671	3.35	1043.66	0	1043.66
1883	4	6832	4179	3.78	9770.81	0	9770.81
1884	4	28	2666	3.97	3499.14	0	3499.14
1885	4	574	7111	3.12	1659.61	0	1659.61
1886	4	5956	2909	5.76	9038.47	0	9038.47
1887	4	3615	7302	3.35	2352.05	0	2352.05
1888	4	1612	5529	4.79	7481.99	0	7481.99
1889	4	1434	91	5.82	8017.36	0	8017.36
1890	4	5791	6771	5.37	7888.84	0	7888.84
1891	4	7724	2910	2	2069.12	0	2069.12
1892	4	7987	9937	4.9	2518.3	0	2518.3
1893	4	3430	3032	2.87	3158.81	0	3158.81
1894	4	1529	35	3.33	3695.72	0	3695.72
1895	4	9310	9995	5.47	3857.77	0	3857.77
1896	4	9960	7869	4.07	1691.26	0	1691.26
1897	4	8134	7821	2.38	2001.28	0	2001.28
1898	4	9975	4471	3.43	798.491	0	798.491
1899	4	9036	2739	4.52	3634.8	0	3634.8
1900	4	9860	8946	3.52	1462.71	0	1462.71
1901	4	4867	4547	3.08	4833.07	0	4833.07
1902	4	3218	156	4.35	2348.86	0	2348.86
1903	4	2112	7029	2.77	1473.44	0	1473.44
1904	4	4919	7711	3.75	6810.35	0	6810.35
1905	4	5766	5351	3.13	1888.13	0	1888.13
1906	4	7421	2039	5.37	8173.93	0	8173.93
1907	4	1	4864	4.6	1433.08	0	1433.08
1908	4	6718	4862	5.17	3178.16	0	3178.16
1909	4	7336	960	4.33	8997.28	0	8997.28
1910	4	5845	6159	5.39	7918.22	0	7918.22
1911	4	6351	8913	3.77	3008.55	0	3008.55
1912	4	6179	1412	4.81	3522.8	0	3522.8
1913	4	3354	964	3.24	2616.93	0	2616.93
1914	4	3319	3726	1.81	1288.18	0	1288.18
1915	4	3388	1682	4.02	3532.9	0	3532.9
1916	4	7954	7273	2.7	1755.66	0	1755.66
1917	4	8049	9047	6.92	3814	0	3814
1918	4	9776	6202	3.7	1756.35	0	1756.35
1919	4	4315	1740	2.44	1782.54	0	1782.54
1920	4	5794	3632	3.27	2327.26	0	2327.26
1921	4	1735	2341	4.24	2456.09	0	2456.09
1922	4	903	512	4.2	3517.86	0	3517.86
1923	4	4551	8341	2.18	5338.63	0	5338.63
1924	4	1454	6467	2.64	1823.45	0	1823.45
1925	4	140	1137	3.64	2074.28	0	2074.28
1926	4	4325	9917	4.28	2025.51	0	2025.51
1927	4	9758	7472	3.6	2842.42	0	2842.42
1928	4	7640	4043	4.3	9846.94	0	9846.94
1929	4	5262	4029	4.3	6358.83	0	6358.83
1930	4	7782	6192	3.42	1219.62	0	1219.62
1931	4	9431	5570	3.21	1523.75	0	1523.75
1932	4	4689	9507	4.58	3657.35	0	3657.35
1933	4	5114	7487	4.1	7445.98	0	7445.98
1934	4	5103	5702	4.21	7223.02	0	7223.02
1935	4	4444	7231	2.11	3831.96	0	3831.96
1936	4	328	304	3.89	2216.74	0	2216.74
1937	4	8385	8553	3.24	1785.74	0	1785.74
1938	4	1842	3853	4.89	9987.69	0	9987.69
1939	4	1292	8163	3.57	1898.98	0	1898.98
1940	4	9181	7295	3.66	1680.59	0	1680.59
1941	4	9888	6660	5.29	1231.49	0	1231.49
1942	4	4089	766	4.03	2176.07	0	2176.07
1943	4	252	4750	4.87	1517.2	0	1517.2
1944	4	6226	7560	4.24	3383.62	0	3383.62
1945	4	3745	480	3.2	1727.9	0	1727.9
1946	4	7169	4072	1.44	891.614	0	891.614
1947	4	9146	1849	4.13	2320.53	0	2320.53
1948	4	1643	3701	3.27	5520.9	0	5520.9
1949	4	9377	4961	3.39	1940.02	0	1940.02
1950	4	8585	5496	3.57	2002	0	2002
1951	4	3930	3123	3.49	2483.84	0	2483.84
1952	4	1452	3332	5.72	5054.5	0	5054.5
1953	4	1796	3132	1.94	2068.34	0	2068.34
1954	4	5628	6691	4.73	6948.64	0	6948.64
1955	4	9061	6933	2.45	1272.89	0	1272.89
1956	4	7869	4269	3.47	4145.62	0	4145.62
1957	4	3358	3090	5.72	4357.32	0	4357.32
1958	4	837	4987	4.59	2868.32	0	2868.32
1959	4	7751	2083	2.53	1706.85	0	1706.85
1960	4	1805	920	4.38	3537.71	0	3537.71
1961	4	9259	2232	4.57	2567.75	0	2567.75
1962	4	1704	2964	3.38	2986.75	0	2986.75
1963	4	6712	2971	3.11	1889.89	0	1889.89
1964	4	9191	1440	2.44	1646.13	0	1646.13
1965	4	9547	2006	4.58	5269.13	0	5269.13
1966	4	6012	6480	5.27	7741.94	0	7741.94
1967	4	775	1431	3.43	2880.66	0	2880.66
1968	4	7753	806	2.3	2570.52	0	2570.52
1969	4	1250	6845	6.87	3725.08	0	3725.08
1970	4	2431	8097	3.66	2299.83	0	2299.83
1971	4	8941	9231	4.17	3506.44	0	3506.44
1972	4	302	2900	4.26	3754.75	0	3754.75
1973	4	788	6552	3.3	2279.32	0	2279.32
1974	4	1061	6132	4.03	3124.11	0	3124.11
1975	4	2083	9707	4.65	1512.64	0	1512.64
1976	4	7908	7319	4.34	2230.49	0	2230.49
1977	4	7246	2804	3.7	2078.92	0	2078.92
1978	4	6658	5063	3.18	1918.3	0	1918.3
1979	4	6116	4673	5.98	2984.33	0	2984.33
1980	4	7084	5400	3.54	1303.1	0	1303.1
1981	4	2836	9100	3.67	2033.75	0	2033.75
1982	4	8293	4597	2.65	1616.71	0	1616.71
1983	4	6788	4610	2.84	2483.47	0	2483.47
1984	4	8301	1760	3.64	4187.7	0	4187.7
1985	4	2486	9845	4.05	1317.46	0	1317.46
1986	4	9208	2042	2.92	1640.66	0	1640.66
1987	4	9208	3528	3.48	1955.31	0	1955.31
1988	4	831	6971	4.34	2353.25	0	2353.25
1989	4	7087	7790	4.42	3716.65	0	3716.65
1990	4	8152	3152	4.92	5940.84	0	5940.84
1991	4	1285	4837	4.63	4669.41	0	4669.41
1992	4	335	5107	3.91	3023.93	0	3023.93
1993	4	6232	3330	3.83	2732.87	0	2732.87
1994	4	7338	4836	2.29	1045.61	0	1045.61
1995	4	9289	2995	3.69	2489.43	0	2489.43
1996	4	5623	2442	4.45	3024.07	0	3024.07
1997	4	2151	1197	4.32	3489.24	0	3489.24
1998	4	2119	93	2.79	3096.41	0	3096.41
[truncated: 1 more rows]

## Sheet: E
Node vi	Node vj	xi	yi	xj	yj	Dij	ωij
0	1600	6272	7029	7198	7181	938.392	578
1	1600	6364	5688	7198	7181	1710.15	265.09
1	1605	6364	5688	4435	3992	2568.55	277.91
2	1600	6750	4337	7198	7181	2879.07	202.309
2	1616	6750	4337	6721	5141	804.523	240.691
3	1605	5320	6441	4435	3992	2604	99.5324
3	1608	5320	6441	7724	6516	2405.17	150.301
3	1614	5320	6441	6869	6332	1552.83	163.166
4	1601	3813	9252	5303	9096	1498.14	254.363
4	1603	3813	9252	1993	7524	2509.66	220.637
5	1601	4685	8158	5303	9096	1123.28	138.037
5	1602	4685	8158	5417	9279	1338.83	217.739
5	1607	4685	8158	3085	8689	1685.81	187.224
6	1602	4886	7122	5417	9279	2221.4	178.247
6	1611	4886	7122	3967	9156	2231.98	159.506
6	1715	4886	7122	3203	5390	2415.02	159.247
7	1602	7022	8795	5417	9279	1676.39	430
8	1602	3448	8144	5417	9279	2272.7	254.401
8	1649	3448	8144	3366	6492	1654.03	161.426
8	1663	3448	8144	2351	9746	1941.6	231.173
9	1600	7910	8599	7198	7181	1586.72	196.274
9	1601	7910	8599	5303	9096	2653.95	159.799
9	1606	7910	8599	8161	9382	822.247	215.927
10	1600	5115	8462	7198	7181	2445.37	139.114
10	1601	5115	8462	5303	9096	661.287	113.261
10	1612	5115	8462	7395	7036	2689.21	139.625
11	1601	3351	8275	5303	9096	2117.63	271.591
11	1602	3351	8275	5417	9279	2297.04	428.409
12	1600	4884	6990	7198	7181	2321.87	141.807
12	1601	4884	6990	5303	9096	2147.28	115.454
12	1603	4884	6990	1993	7524	2939.9	100.146
12	1607	4884	6990	3085	8689	2474.47	156.594
13	1600	6221	9307	7198	7181	2339.74	105.658
13	1602	6221	9307	5417	9279	804.487	135.693
13	1604	6221	9307	3433	9628	2806.42	93.5273
13	1606	6221	9307	8161	9382	1941.45	116.237
13	1690	6221	9307	5989	8620	725.116	89.8847
14	1600	7633	8853	7198	7181	1727.66	109.163
14	1602	7633	8853	5417	9279	2256.58	140.195
14	1617	7633	8853	9872	7153	2811.25	141.275
14	1631	7633	8853	6221	7467	1978.57	114.367
15	1600	7719	5595	7198	7181	1669.38	110.958
15	1617	7719	5595	9872	7153	2657.59	143.597
15	1630	7719	5595	6953	3627	2111.82	161.461
15	1758	7719	5595	4982	6110	2785.03	182.984
16	1601	4232	9169	5303	9096	1073.48	100.276
16	1602	4232	9169	5417	9279	1190.09	158.175
16	1603	4232	9169	1993	7524	2778.34	86.9804
16	1604	4232	9169	3433	9628	921.456	109.024
16	1611	4232	9169	3967	9156	265.319	141.545
17	1601	3101	7227	5303	9096	2888.25	154.886
17	1623	3101	7227	1700	8955	2224.59	259.853
17	1701	3101	7227	3760	9196	2076.35	226.261
18	1600	4940	8409	7198	7181	2570.32	124.986
18	1602	4940	8409	5417	9279	992.184	160.515
18	1639	4940	8409	3034	8832	1952.37	133.85
18	1754	4940	8409	3793	5878	2778.77	89.6499
19	1600	5218	8099	7198	7181	2182.46	215.825
19	1602	5218	8099	5417	9279	1196.66	277.175
20	1601	3144	7927	5303	9096	2455.17	83.5212
20	1602	3144	7927	5417	9279	2644.7	131.747
20	1625	3144	7927	1796	6499	1963.74	97.717
20	1628	3144	7927	3315	6005	1929.59	127.544
20	1717	3144	7927	1734	5480	2824.17	97.4714
21	1601	2560	9073	5303	9096	2743.1	147.758
21	1602	2560	9073	5417	9279	2864.42	233.074
21	1603	2560	9073	1993	7524	1649.51	128.167
22	1600	9682	8539	7198	7181	2830.98	487
23	1600	8289	7049	7198	7181	1098.96	213.971
23	1606	8289	7049	8161	9382	2336.51	235.395
23	1609	8289	7049	7309	5549	1791.76	203.634
24	1601	4537	9878	5303	9096	1094.66	156.283
24	1602	4537	9878	5417	9279	1064.52	246.522
24	1635	4537	9878	1869	9318	2726.14	222.195
25	1600	6564	6675	7198	7181	811.167	101.401
25	1602	6564	6675	5417	9279	2845.42	130.225
25	1616	6564	6675	6721	5141	1542.01	120.638
25	1624	6564	6675	4809	5077	2373.53	127.474
25	1690	6564	6675	5989	8620	2028.21	86.2627
26	1603	2060	8840	1993	7524	1317.7	480
27	1600	8191	5359	7198	7181	2075.03	112.062
27	1609	8191	5359	7309	5549	902.233	106.648
27	1653	8191	5359	9940	7126	2486.22	109.343
27	1679	8191	5359	8161	8170	2811.16	150.946
28	1603	740	8882	1993	7524	1847.75	562
29	1603	915	9811	1993	7524	2528.33	273.805
29	1604	915	9811	3433	9628	2524.64	343.195
30	1601	5149	9625	5303	9096	550.96	108.32
30	1602	5149	9625	5417	9279	437.653	170.864
30	1607	5149	9625	3085	8689	2266.32	146.918
30	1611	5149	9625	3967	9156	1271.65	152.899
31	1600	5327	8324	7198	7181	2192.51	138.497
31	1602	5327	8324	5417	9279	959.231	177.867
31	1660	5327	8324	6424	9761	1807.87	185.854
31	1712	5327	8324	7816	9532	2766.66	112.781
32	1603	2880	4808	1993	7524	2857.17	203.262
32	1605	2880	4808	4435	3992	1756.1	301.738
33	1603	2849	5066	1993	7524	2602.79	135.931
33	1605	2849	5066	4435	3992	1915.43	201.787
33	1627	2849	5066	3345	5351	572.05	229.282
34	1600	5895	9456	7198	7181	2621.72	166.482
34	1604	5895	9456	3433	9628	2468	147.368
34	1606	5895	9456	8161	9382	2267.21	183.151
35	1603	741	7767	1993	7524	1275.36	512
36	1600	9064	9316	7198	7181	2835.52	138.462
36	1619	9064	9316	8336	7316	2128.38	169.903
36	1705	9064	9316	9272	7373	1954.1	162.882
36	1712	9064	9316	7816	9532	1266.55	112.753
37	1605	4518	1855	4435	3992	2138.61	207.12
37	1652	4518	1855	6015	506	2015.15	226.88
38	1605	6899	2305	4435	3992	2986.18	577
39	1605	5358	2205	4435	3992	2011.29	217.76
39	1718	5358	2205	6400	1454	1284.43	266.24
40	1605	6966	3691	4435	3992	2548.84	267.11
40	1622	6966	3691	8388	5786	2532.02	204.89
41	1600	9502	7444	7198	7181	2318.96	133.309
41	1606	9502	7444	8161	9382	2356.72	146.657
41	1612	9502	7444	7395	7036	2146.14	133.798
41	1653	9502	7444	9940	7126	541.265	130.075
41	1733	9502	7444	7271	6320	2498.15	139.16
42	1600	7242	7407	7198	7181	230.243	97.1565
42	1602	7242	7407	5417	9279	2614.39	124.774
42	1608	7242	7407	7724	6516	1013.02	153.809
42	1759	7242	7407	8189	6958	1048.05	112.26
43	1601	4751	9123	5303	9096	552.66	185.846
43	1602	4751	9123	5417	9279	684.026	293.154
44	1602	6121	7484	5417	9279	1928.12	143.14
44	1613	6121	7484	6810	5085	2495.98	177.45
44	1674	6121	7484	4256	6347	2184.26	153.41
45	1602	4522	8733	5417	9279	1048.4	148.365
45	1604	4522	8733	3433	9628	1409.59	102.262
45	1607	4522	8733	3085	8689	1437.67	127.573
45	1623	4522	8733	1700	8955	2830.72	157.8
46	1605	6582	4056	4435	3992	2147.95	110.377
46	1613	6582	4056	6810	5085	1053.96	167.623
47	1600	4563	8238	7198	7181	2839.1	131.739
47	1602	4563	8238	5417	9279	1346.48	169.188
47	1631	4563	8238	6221	7467	1828.5	138.019
47	1633	4563	8238	4125	7643	738.829	199.053
48	1601	3167	7698	5303	9096	2552.82	135.1
48	1602	3167	7698	5417	9279	2749.92	213.107
48	1620	3167	7698	1582	6119	2237.29	221.794
49	1603	2385	5071	1993	7524	2484.12	137.495
49	1605	2385	5071	4435	3992	2316.62	204.109
49	1615	2385	5071	2943	6116	1184.65	214.395
50	1603	1762	9725	1993	7524	2213.09	161.532
50	1604	1762	9725	3433	9628	1673.81	202.468
51	1600	7520	5073	7198	7181	2132.45	182.77
51	1634	7520	5073	5619	2952	2848.23	198.23
52	1605	6848	2981	4435	3992	2616.24	267.738
52	1693	6848	2981	5979	5377	2548.72	282.262
53	1605	4731	1968	4435	3992	2045.53	101.71
53	1610	4731	1968	3128	3063	1941.3	123.796
53	1618	4731	1968	6243	3876	2434.46	167.494
54	1605	5033	2382	4435	3992	1717.47	304
55	1600	6937	5819	7198	7181	1386.78	221.859
55	1609	6937	5819	7309	5549	459.656	211.141
56	1600	4750	7066	7198	7181	2450.7	80.3739
56	1602	4750	7066	5417	9279	2311.33	103.221
56	1616	4750	7066	6721	5141	2755.08	95.6225
56	1627	4750	7066	3345	5351	2217.04	95.7422
56	1636	4750	7066	3759	7036	991.454	98.2523
56	1642	4750	7066	3942	4997	2221.18	90.6707
56	1722	4750	7066	5182	6476	731.248	94.1173
57	1602	4789	8445	5417	9279	1044	164.843
57	1603	4789	8445	1993	7524	2943.78	90.6467
57	1611	4789	8445	3967	9156	1086.83	147.511
58	1603	2513	5094	1993	7524	2485.02	151.131
58	1605	2513	5094	4435	3992	2215.51	224.351
58	1638	2513	5094	397	5462	2147.76	222.518
59	1605	3720	2116	4435	3992	2007.64	283.383
59	1695	3720	2116	3559	2842	743.638	290.617
60	1605	5797	4429	4435	3992	1430.39	138.441
60	1608	5797	4429	7724	6516	2840.58	209.056
60	1610	5797	4429	3128	3063	2998.25	168.504
61	1605	4639	4489	4435	3992	537.238	143.506
61	1610	4639	4489	3128	3063	2077.64	174.669
61	1649	4639	4489	3366	6492	2373.3	111.55
61	1739	4639	4489	7015	2862	2879.67	104.274
62	1605	4168	4912	4435	3992	957.961	509
63	1602	4732	9422	5417	9279	699.767	176.227
63	1604	4732	9422	3433	9628	1315.23	121.466
63	1637	4732	9422	3998	7868	1718.63	181.308
64	1602	4154	7644	5417	9279	2066.01	183.883
64	1603	4154	7644	1993	7524	2164.33	101.117
65	1600	5588	6396	7198	7181	1791.18	158.657
65	1602	5588	6396	5417	9279	2888.07	203.757
65	1622	5588	6396	8388	5786	2865.68	127.586
66	1600	7861	5144	7198	7181	2142.18	178.032
66	1614	7861	5144	6869	6332	1547.71	305.968
67	1603	2947	5822	1993	7524	1951.13	99.7335
67	1605	2947	5822	4435	3992	2358.61	148.053
67	1638	2947	5822	397	5462	2575.29	146.843
67	1722	2947	5822	5182	6476	2328.72	165.371
68	1602	5878	7795	5417	9279	1553.96	123.378
68	1608	5878	7795	7724	6516	2245.79	152.087
68	1679	5878	7795	8161	8170	2313.59	129.404
68	1697	5878	7795	5115	7103	1030.06	131.131
69	1600	9383	5615	7198	7181	2688.23	429
70	1603	252	9777	1993	7524	2847.3	298
71	1602	6697	7367	5417	9279	2300.9	144.876
71	1612	6697	7367	7395	7036	772.506	113.223
71	1636	6697	7367	3759	7036	2956.59	137.902
72	1600	7579	8664	7198	7181	1531.16	138.963
72	1602	7579	8664	5417	9279	2247.77	178.465
72	1614	7579	8664	6869	6332	2437.69	238.823
72	1622	7579	8664	8388	5786	2989.54	111.749
73	1600	6307	9245	7198	7181	2248.11	349.473
73	1601	6307	9245	5303	9096	1015	284.527
74	1605	6690	4099	4435	3992	2257.54	257.799
74	1727	6690	4099	8777	3284	2240.49	261.201
75	1605	3059	4612	4435	3992	1509.23	166.779
75	1648	3059	4612	2045	2259	2562.19	159.221
76	1601	6591	6642	5303	9096	2771.47	120.398
76	1602	6591	6642	5417	9279	2886.53	189.917
76	1676	6591	6642	7976	8571	2374.71	154.685
77	1600	6877	7677	7198	7181	590.81	215.298
77	1601	6877	7677	5303	9096	2119.21	175.287
77	1704	6877	7677	5365	6959	1673.82	148.415
78	1603	1181	5352	1993	7524	2318.82	154.807
78	1615	1181	5352	2943	6116	1920.51	241.389
78	1625	1181	5352	1796	6499	1301.47	208.804
79	1600	8781	6274	7198	7181	1824.43	534
80	1605	1760	4040	4435	3992	2675.43	312.833
80	1706	1760	4040	2441	2726	1479.99	223.167
81	1605	5773	1914	4435	3992	2471.5	253.411
81	1652	5773	1914	6015	506	1428.65	277.589
82	1602	6596	7279	5417	9279	2321.65	122.318
82	1613	6596	7279	6810	5085	2204.41	151.637
82	1621	6596	7279	5822	9281	2146.41	142.045
83	1602	6410	7199	5417	9279	2304.88	180.096
83	1664	6410	7199	8954	7091	2546.29	181.871
83	1759	6410	7199	8189	6958	1795.25	162.033
84	1602	4001	8467	5417	9279	1632.3	158.697
84	1603	4001	8467	1993	7524	2218.4	87.2671
84	1635	4001	8467	1869	9318	2295.57	143.037
84	1659	4001	8467	1848	8920	2200.14	113.42
84	1661	4001	8467	1929	7418	2322.41	119.58
85	1600	8107	7866	7198	7181	1138.2	249.509
85	1606	8107	7866	8161	9382	1516.96	274.491
86	1605	3027	4203	4435	3992	1423.72	473
87	1600	7539	8831	7198	7181	1684.87	170.296
87	1602	7539	8831	5417	9279	2168.78	218.704
88	1606	5596	8849	8161	9382	2619.79	221.582
88	1607	5596	8849	3085	8689	2516.09	222.418
89	1600	7007	4956	7198	7181	2233.18	226.034
89	1605	7007	4956	4435	3992	2746.72	236.966
90	1603	116	6773	1993	7524	2021.67	123.529
90	1623	116	6773	1700	8955	2696.33	238.924
90	1659	116	6773	1848	8920	2758.52	160.548
91	1602	2656	9958	5417	9279	2843.27	234.422
91	1604	2656	9958	3433	9628	844.174	161.578
92	1600	9074	9360	7198	7181	2875.31	125.537
92	1606	9074	9360	8161	9382	913.265	138.106
92	1617	9074	9360	9872	7153	2346.84	162.464
92	1643	9074	9360	9419	9795	555.203	119.893
93	1602	3607	9108	5417	9279	1818.06	171.31
93	1629	3607	9108	4563	9402	1000.19	130.291
93	1654	3607	9108	2201	8631	1484.71	188.399
94	1605	3014	1753	4435	3992	2651.86	168.022
94	1682	3014	1753	4076	602	1566.09	247.978
95	1608	9892	5358	7724	6516	2457.88	428
96	1600	5279	7498	7198	7181	1945.01	149.019
96	1602	5279	7498	5417	9279	1786.34	191.38
96	1666	5279	7498	7109	7645	1835.89	147.6
97	1600	9087	5198	7198	7181	2738.72	137.966
97	1608	9087	5198	7724	6516	1896.02	218.415
97	1653	9087	5198	9940	7126	2108.27	134.619
98	1600	8761	7080	7198	7181	1566.26	99.2304
98	1608	8761	7080	7724	6516	1180.45	157.092
98	1619	8761	7080	8336	7316	486.129	121.763
98	1626	8761	7080	8723	9494	2414.3	107.915
99	1603	3063	5938	1993	7524	1913.19	145.342
99	1607	3063	5938	3085	8689	2751.09	227.265
99	1675	3063	5938	1480	4856	1917.45	140.393
100	1608	7488	3828	7724	6516	2698.34	241.7
100	1609	7488	3828	7309	5549	1730.28	145.3
101	1603	1444	8388	1993	7524	1023.67	117.8
101	1607	1444	8388	3085	8689	1668.38	184.2
102	1600	5114	6271	7198	7181	2274.02	226.841
102	1609	5114	6271	7309	5549	2310.69	215.883
102	1632	5114	6271	4524	6421	608.769	220.276
103	1605	3954	3791	4435	3992	521.308	125.551
103	1610	3954	3791	3128	3063	1101.03	152.815
103	1615	3954	3791	2943	6116	2535.3	131.878
103	1695	3954	3791	3559	2842	1027.92	128.756
104	1600	7335	4703	7198	7181	2481.78	202.601
104	1605	7335	4703	4435	3992	2985.89	212.399
105	1600	8249	5037	7198	7181	2387.75	163.757
105	1608	8249	5037	7724	6516	1569.42	259.243
106	1603	2969	5591	1993	7524	2165.42	126.167
106	1605	2969	5591	4435	3992	2169.32	187.292
106	1645	2969	5591	380	5433	2593.82	191.541
107	1603	1485	9106	1993	7524	1661.56	183.332
107	1607	1485	9106	3085	8689	1653.45	286.668
108	1621	4662	9334	5822	9281	1161.21	295
109	1608	8644	8780	7724	6516	2443.79	157.493
109	1619	8644	8780	8336	7316	1496.05	122.073
109	1621	8644	8780	5822	9281	2866.13	148.368
109	1676	8644	8780	7976	8571	699.932	104.062
109	1679	8644	8780	8161	8170	778.067	134.003
110	1601	2645	7976	5303	9096	2884.33	262.548
110	1604	2645	7976	3433	9628	1830.31	285.452
111	1605	1727	3493	4435	3992	2753.59	112.929
111	1610	1727	3493	3128	3063	1465.5	137.452
111	1615	1727	3493	2943	6116	2891.16	118.62
112	1603	148	6873	1993	7524	1956.48	384
113	1600	9533	8549	7198	7181	2706.22	93.4447
113	1608	9533	8549	7724	6516	2721.32	147.933
113	1626	9533	8549	8723	9494	1244.64	101.623
114	1600	4614	7859	7198	7181	2671.47	113.256
114	1602	4614	7859	5417	9279	1631.32	145.45
114	1736	4614	7859	6197	8243	1628.91	121.294
115	1603	2414	4595	1993	7524	2959.1	165.829
115	1605	2414	4595	4435	3992	2109.04	246.171
116	1605	3210	3256	4435	3992	1429.1	113.564
116	1610	3210	3256	3128	3063	209.697	138.224
116	1647	3210	3256	677	1752	2945.86	113.212
117	1605	2944	2322	4435	3992	2238.75	171.428
117	1610	2944	2322	3128	3063	763.503	208.654
117	1700	2944	2322	741	868	2639.57	140.918
118	1608	7401	6377	7724	6516	351.639	149.776
118	1613	7401	6377	6810	5085	1420.76	150.627
118	1614	7401	6377	6869	6332	533.9	162.597
119	1605	4205	4553	4435	3992	606.318	161.919
119	1610	4205	4553	3128	3063	1838.49	197.081
120	1610	4066	862	3128	3063	2392.54	245.793
120	1652	4066	862	6015	506	1981.25	221.207
121	1603	932	8489	1993	7524	1434.21	221.168
121	1607	932	8489	3085	8689	2162.27	345.832
122	1603	2204	6764	1993	7524	788.746	108.625
122	1607	2204	6764	3085	8689	2117.02	169.852
122	1627	2204	6764	3345	5351	1816.16	183.223
122	1708	2204	6764	4237	6385	2068.03	156.3
123	1605	5518	3096	4435	3992	1405.6	174.301
123	1610	5518	3096	3128	3063	2390.23	212.15
123	1677	5518	3096	4543	1559	1820.16	172.549
124	1608	7471	4057	7724	6516	2471.98	238.578
124	1609	7471	4057	7309	5549	1500.77	143.422
125	1605	6645	5690	4435	3992	2786.99	208.455
125	1609	6645	5690	7309	5549	678.806	189.233
125	1642	6645	5690	3942	4997	2790.42	224.312
126	1607	849	7340	3085	8689	2611.42	143.032
126	1638	849	7340	397	5462	1931.63	134.68
126	1661	849	7340	1929	7418	1082.81	125.342
126	1723	849	7340	1571	6085	1447.86	119.946
127	1600	6445	4809	7198	7181	2488.65	127.245
127	1608	6445	4809	7724	6516	2133	201.441
127	1618	6445	4809	6243	3876	954.617	219.679
127	1693	6445	4809	5979	5377	734.697	140.635
128	1603	438	6283	1993	7524	1989.5	633
129	1605	4077	4515	4435	3992	633.793	124.935
129	1610	4077	4515	3128	3063	1734.62	152.065
130	1601	6329	9469	5303	9096	1091.7	176.534
130	1602	6329	9469	5417	9279	931.581	278.466
131	1606	9925	9472	8161	9382	1766.29	577
132	1605	2994	3167	4435	3992	1660.45	223.259
132	1610	2994	3167	3128	3063	169.623	271.741
133	1605	4691	4407	4435	3992	487.607	153.702
133	1610	4691	4407	3128	3063	2061.38	187.079
133	1715	4691	4407	3203	5390	1783.38	168.218
134	1603	2122	8036	1993	7524	528.001	158.402
134	1604	2122	8036	3433	9628	2062.33	198.545
134	1661	2122	8036	1929	7418	647.436	217.053
135	1605	3833	2295	4435	3992	1800.61	123.306
135	1610	3833	2295	3128	3063	1042.52	150.082
135	1644	3833	2295	1693	3327	2375.84	113.894
135	1648	3833	2295	2045	2259	1788.36	117.718
136	1603	655	9621	1993	7524	2487.5	204.395
136	1607	655	9621	3085	8689	2602.6	319.605
137	1609	8514	3416	7309	5549	2449.84	404
138	1603	1185	9782	1993	7524	2398.21	200.14
138	1604	1185	9782	3433	9628	2253.27	250.86
139	1605	4538	5478	4435	3992	1489.57	131.442
139	1610	4538	5478	3128	3063	2796.48	159.985
139	1693	4538	5478	5979	5377	1444.54	138.573
140	1600	6124	9248	7198	7181	2329.37	138.443
140	1602	6124	9248	5417	9279	707.679	177.797
140	1656	6124	9248	7499	9508	1399.37	150.022
140	1712	6124	9248	7816	9532	1715.67	112.737
141	1600	8863	8158	7198	7181	1930.48	224.149
141	1608	8863	8158	7724	6516	1998.37	354.851
142	1601	4913	9526	5303	9096	580.517	228.525
142	1602	4913	9526	5417	9279	561.271	360.475
143	1610	1228	2025	3128	3063	2165.05	156.684
143	1753	1228	2025	3709	2730	2579.22	145.316
144	1605	2951	2276	4435	3992	2268.68	221.455
144	1610	2951	2276	3128	3063	806.659	269.545
145	1614	6133	8870	6869	6332	2642.56	204.657
145	1637	6133	8870	3998	7868	2358.44	157.343
146	1602	3916	7629	5417	9279	2230.58	201.124
146	1620	3916	7629	1582	6119	2779.87	209.323
146	1668	3916	7629	5668	8078	1808.62	131.553
147	1603	2467	6431	1993	7524	1191.35	187.232
147	1607	2467	6431	3085	8689	2341.04	292.768
148	1603	1352	4782	1993	7524	2815.93	172.436
148	1610	1352	4782	3128	3063	2471.67	311.564
149	1605	5646	4557	4435	3992	1336.32	190.625
149	1610	5646	4557	3128	3063	2927.86	232.02
149	1702	5646	4557	5968	6227	1700.76	128.354
150	1605	5534	4027	4435	3992	1099.56	157.352
150	1613	5534	4027	6810	5085	1657.57	238.962
150	1624	5534	4027	4809	5077	1275.98	188.686
151	1620	941	6374	1582	6119	689.859	273
152	1603	2276	8260	1993	7524	788.533	222.339
152	1607	2276	8260	3085	8689	915.708	347.661
153	1613	6930	6421	6810	5085	1341.38	162.024
153	1614	6930	6421	6869	6332	107.898	174.9
153	1616	6930	6421	6721	5141	1296.95	121.076
154	1603	1670	7889	1993	7524	487.395	205.176
154	1607	1670	7889	3085	8689	1625.49	320.824
155	1608	9498	4203	7724	6516	2914.97	247.321
155	1609	9498	4203	7309	5549	2569.72	148.679
156	1600	8890	8406	7198	7181	2088.9	173.25
156	1614	8890	8406	6869	6332	2895.84	297.75
157	1603	1996	8874	1993	7524	1350	102.909
157	1607	1996	8874	3085	8689	1104.6	160.915
157	1633	1996	8874	4125	7643	2459.27	220.176
158	1605	7064	4030	4435	3992	2629.27	153.241
158	1608	7064	4030	7724	6516	2572.12	231.404
158	1618	7064	4030	6243	3876	835.319	252.355
159	1603	2644	5187	1993	7524	2425.98	109.454
159	1610	2644	5187	3128	3063	2178.45	197.767
159	1685	2644	5187	721	5984	2081.62	126.779
160	1605	3747	1443	4435	3992	2640.22	99.3898
160	1610	3747	1443	3128	3063	1734.23	120.973
160	1682	3747	1443	4076	602	903.063	146.686
160	1711	3747	1443	1992	800	1869.08	90.9514
161	1600	6108	8564	7198	7181	1760.91	213.636
161	1602	6108	8564	5417	9279	994.337	274.364
162	1601	5163	7046	5303	9096	2054.77	120.648
162	1608	5163	7046	7724	6516	2615.27	234.594
162	1649	5163	7046	3366	6492	1880.46	120.758
163	1601	7301	9794	5303	9096	2116.41	108.582
163	1602	7301	9794	5417	9279	1953.12	171.277
163	1619	7301	9794	8336	7316	2685.46	163.65
163	1699	7301	9794	5807	9777	1494.1	142.491
164	1610	1083	2034	3128	3063	2289.29	542
165	1605	5144	1510	4435	3992	2581.28	308.504
165	1610	5144	1510	3128	3063	2544.81	375.496
166	1600	6975	5530	7198	7181	1665.99	241.957
166	1608	6975	5530	7724	6516	1238.22	383.043
167	1605	3094	4047	4435	3992	1342.13	236.79
167	1610	3094	4047	3128	3063	984.587	288.21
168	1604	2121	7075	3433	9628	2870.39	256.284
168	1607	2121	7075	3085	8689	1879.97	319.716
169	1610	574	4154	3128	3063	2777.26	495
170	1603	2739	6797	1993	7524	1041.65	101.223
170	1607	2739	6797	3085	8689	1923.38	158.278
170	1691	2739	6797	4535	6102	1925.78	143.499
171	1600	7027	5872	7198	7181	1320.12	129.68
171	1608	7027	5872	7724	6516	948.97	205.296
171	1624	7027	5872	4809	5077	2356.17	163.024
172	1603	827	5509	1993	7524	2328.04	122.475
172	1615	827	5509	2943	6116	2201.34	190.975
172	1667	827	5509	2759	5535	1932.17	269.66
172	1735	827	5509	2105	4484	1638.26	96.8898
173	1603	172	7139	1993	7524	1861.25	82.6259
173	1615	172	7139	2943	6116	2953.81	128.838
173	1625	172	7139	1796	6499	1745.56	111.446
173	1714	172	7139	2210	6595	2109.36	145.09
174	1600	5955	7566	7198	7181	1301.26	143.323
174	1602	5955	7566	5417	9279	1795.5	184.065
174	1751	5955	7566	3553	6027	2852.74	123.612
175	1603	822	6876	1993	7524	1338.34	132.969
175	1607	822	6876	3085	8689	2899.68	207.919
175	1640	822	6876	2689	5348	2412.57	175.112
176	1601	2778	8422	5303	9096	2613.41	108.034
176	1602	2778	8422	5417	9279	2774.67	170.413
176	1714	2778	8422	2210	6595	1913.26	164.553
177	1600	9461	5748	7198	7181	2678.56	170.904
177	1613	9461	5748	6810	5085	2732.65	272.096
178	1605	2324	2151	4435	3992	2801	205.218
178	1610	2324	2151	3128	3063	1215.8	249.782
179	1605	3794	3589	4435	3992	757.159	248.245
179	1615	3794	3589	2943	6116	2666.45	260.755
180	1610	3213	4401	3128	3063	1340.7	304.886
180	1615	3213	4401	2943	6116	1736.12	263.114
181	1604	1054	8129	3433	9628	2811.88	126.681
181	1607	1054	8129	3085	8689	2106.79	158.035
181	1620	1054	8129	1582	6119	2078.19	191.285
182	1607	2412	6218	3085	8689	2561.01	119.606
182	1628	2412	6218	3315	6005	927.781	134.663
182	1722	2412	6218	5182	6476	2781.99	126.832
182	1724	2412	6218	1645	8440	2350.65	97.8987
183	1605	6861	3587	4435	3992	2459.57	112.545
183	1614	6861	3587	6869	6332	2745.01	184.498
183	1624	6861	3587	4809	5077	2535.9	134.957
184	1610	3239	119	3128	3063	2946.09	241.232
184	1677	3239	119	4543	1559	1942.68	196.202
184	1688	3239	119	693	1108	2731.34	262.565
185	1605	4336	4396	4435	3992	415.953	139.062
185	1615	4336	4396	2943	6116	2213.33	146.07
185	1634	4336	4396	5619	2952	1931.64	143.868
186	1610	2894	1178	3128	3063	1899.47	195.362
186	1688	2894	1178	693	1108	2202.11	212.638
187	1605	5154	3609	4435	3992	814.647	120.872
187	1610	5154	3609	3128	3063	2098.28	147.12
187	1632	5154	3609	4524	6421	2881.71	111.959
187	1634	5154	3609	5619	2952	804.906	125.049
188	1608	6145	4279	7724	6516	2738.14	152.132
188	1609	6145	4279	7309	5549	1722.73	91.4553
188	1691	6145	4279	4535	6102	2432.17	96.2101
188	1695	6145	4279	3559	2842	2958.44	103.317
188	1703	6145	4279	4874	3844	1343.38	106.885
189	1610	1102	1404	3128	3063	2618.58	462
190	1600	9620	8631	7198	7181	2822.87	169.564
190	1608	9620	8631	7724	6516	2840.43	268.436
191	1610	4246	676	3128	3063	2635.85	324.741
191	1652	4246	676	6015	506	1777.15	292.259
192	1605	4571	4394	4435	3992	424.382	262.608
192	1609	4571	4394	7309	5549	2971.64	238.392
193	1600	9044	9173	7198	7181	2715.84	95.61
193	1606	9044	9173	8161	9382	907.397	105.183
193	1617	9044	9173	9872	7153	2183.11	123.734
193	1705	9044	9173	9272	7373	1814.38	112.472
194	1605	3896	5016	4435	3992	1157.19	219.651
194	1610	3896	5016	3128	3063	2098.58	267.349
195	1605	2657	3239	4435	3992	1930.88	128.208
195	1610	2657	3239	3128	3063	502.809	156.048
195	1644	2657	3239	1693	3327	968.008	118.422
195	1711	2657	3239	1992	800	2528.03	117.322
196	1607	2151	8088	3085	8689	1110.66	118.409
196	1615	2151	8088	2943	6116	2125.1	118.078
196	1623	2151	8088	1700	8955	977.287	146.466
196	1635	2151	8088	1869	9318	1261.91	124.12
196	1742	2151	8088	2276	7075	1020.68	174.927
197	1607	1050	7470	3085	8689	2372.17	107.15
197	1615	1050	7470	2943	6116	2327.39	106.85
198	1605	2081	5166	4435	3992	2630.51	186.97
198	1615	2081	5166	2943	6116	1282.79	196.392
198	1735	2081	5166	2105	4484	682.422	99.6382
199	1600	8819	7597	7198	7181	1673.53	120.398
199	1608	8819	7597	7724	6516	1538.7	190.602
200	1600	7094	9325	7198	7181	2146.52	113.693
200	1608	7094	9325	7724	6516	2878.78	179.987
200	1621	7094	9325	5822	9281	1272.76	169.559
200	1736	7094	9325	6197	8243	1405.47	121.762
201	1605	3899	3639	4435	3992	641.798	106.33
201	1610	3899	3639	3128	3063	962.402	129.42
201	1667	3899	3639	2759	5535	2212.33	157.706
201	1691	3899	3639	4535	6102	2543.79	101.544
202	1602	7894	7951	5417	9279	2810.54	282.618
202	1608	7894	7951	7724	6516	1445.03	348.382
203	1608	9932	4986	7724	6516	2686.29	306.653
203	1609	9932	4986	7309	5549	2682.74	184.347
204	1606	8918	7817	8161	9382	1738.47	101.626
204	1609	8918	7817	7309	5549	2780.77	87.9136
204	1626	8918	7817	8723	9494	1688.3	100.461
205	1602	5599	9239	5417	9279	186.344	169.776
205	1607	5599	9239	3085	8689	2573.46	145.982
205	1699	5599	9239	5807	9777	576.808	141.242
206	1603	1517	7500	1993	7524	476.605	104.863
206	1607	1517	7500	3085	8689	1967.83	163.97
206	1638	1517	7500	397	5462	2325.48	154.395
206	1673	1517	7500	2825	6657	1556.12	122.772
207	1601	6456	7537	5303	9096	1939.04	163.731
207	1602	6456	7537	5417	9279	2028.32	258.269
208	1600	5777	8757	7198	7181	2122.03	192.622
208	1602	5777	8757	5417	9279	634.101	247.378
209	1607	2391	7265	3085	8689	1584.11	93.8763
209	1611	2391	7265	3967	9156	2461.64	97.6981
209	1642	2391	7265	3942	4997	2747.62	95.9025
209	1729	2391	7265	4088	6994	1718.5	84.523
210	1605	4863	2459	4435	3992	1591.63	116.816
210	1610	4863	2459	3128	3063	1837.13	142.184
211	1605	3225	3447	4435	3992	1327.07	216.043
211	1610	3225	3447	3128	3063	396.062	262.957
212	1603	2034	7276	1993	7524	251.366	157.595
212	1607	2034	7276	3085	8689	1761.01	246.425
212	1639	2034	7276	3034	8832	1849.63	238.981
213	1610	697	1696	3128	3063	2788.99	610
214	1613	7356	2869	6810	5085	2282.27	318.783
214	1616	7356	2869	6721	5141	2359.07	238.217
215	1610	2955	1012	3128	3063	2058.28	393
216	1600	4813	6321	7198	7181	2535.32	150.879
216	1605	4813	6321	4435	3992	2359.48	158.176
216	1697	4813	6321	5115	7103	838.289	205.945
217	1605	3141	1386	4435	3992	2909.58	185.824
217	1610	3141	1386	3128	3063	1677.05	226.176
218	1602	3925	7452	5417	9279	2358.81	120.21
218	1607	3925	7452	3085	8689	1495.25	103.363
218	1636	3925	7452	3759	7036	447.897	114.424
218	1637	3925	7452	3998	7868	422.356	123.676
218	1701	3925	7452	3760	9196	1751.79	111.326
219	1605	2490	3379	4435	3992	2039.31	157.409
219	1610	2490	3379	3128	3063	711.969	191.591
220	1603	3819	6278	1993	7524	2210.61	112.54
220	1605	3819	6278	4435	3992	2367.54	167.064
220	1732	3819	6278	1571	6655	2279.39	210.396
221	1605	2194	4995	4435	3992	2455.22	181.012
221	1610	2194	4995	3128	3063	2145.92	220.319
221	1628	2194	4995	3315	6005	1508.89	214.669
222	1600	9905	6017	7198	7181	2946.65	192.404
222	1608	9905	6017	7724	6516	2237.36	304.596
223	1603	2383	9127	1993	7524	1649.76	130.946
223	1607	2383	9127	3085	8689	827.435	204.754
223	1650	2383	9127	3639	8164	1582.69	123.3
224	1605	2547	3634	4435	3992	1921.64	168.135
224	1610	2547	3634	3128	3063	814.618	204.646
224	1672	2547	3634	1864	1048	2674.67	163.22
225	1605	2477	3872	4435	3992	1961.67	94.4988
225	1610	2477	3872	3128	3063	1038.4	115.02
225	1625	2477	3872	1796	6499	2713.83	85.8618
225	1644	2477	3872	1693	3327	954.82	87.2861
225	1694	2477	3872	2468	6419	2547.02	114.334
226	1600	9434	7648	7198	7181	2284.25	175.758
226	1608	9434	7648	7724	6516	2050.74	278.242
227	1608	8006	4751	7724	6516	1787.39	145.145
227	1614	8006	4751	6869	6332	1947.39	157.569
227	1618	8006	4751	6243	3876	1968.2	158.286
228	1605	3905	2311	4435	3992	1762.57	257.537
228	1610	3905	2311	3128	3063	1081.31	313.463
229	1604	2083	8185	3433	9628	1976.04	118.506
229	1607	2083	8185	3085	8689	1121.61	147.837
229	1636	2083	8185	3759	7036	2032.04	163.657
230	1603	356	7055	1993	7524	1702.86	253.195
230	1615	356	7055	2943	6116	2752.14	394.805
231	1603	830	9808	1993	7524	2563.05	218.828
231	1607	830	9808	3085	8689	2517.38	342.172
232	1610	3374	404	3128	3063	2670.36	501
233	1600	6661	7344	7198	7181	561.193	169.163
233	1608	6661	7344	7724	6516	1347.42	267.803
233	1622	6661	7344	8388	5786	2325.92	136.034
234	1610	3546	1027	3128	3063	2078.47	688
235	1610	3597	129	3128	3063	2971.25	418
236	1605	2011	3876	4435	3992	2426.77	207.387
236	1610	2011	3876	3128	3063	1381.54	252.422
236	1723	2011	3876	1571	6085	2252.39	183.191
237	1613	7260	2450	6810	5085	2673.15	174.773
237	1618	7260	2450	6243	3876	1751.5	189.52
237	1718	7260	2450	6400	1454	1315.91	140.706
238	1620	34	5009	1582	6119	1904.84	537
239	1602	5203	9527	5417	9279	327.567	226.463
239	1607	5203	9527	3085	8689	2277.76	194.725
239	1734	5203	9527	7213	8106	2461.57	126.812
240	1605	4232	3451	4435	3992	577.832	152.502
240	1610	4232	3451	3128	3063	1170.2	185.619
240	1662	4232	3451	6476	1507	2968.95	132.582
240	1746	4232	3451	4137	2532	923.897	145.297
241	1601	2413	9067	5303	9096	2890.15	94.279
241	1607	2413	9067	3085	8689	771.018	127.874
241	1633	2413	9067	4125	7643	2226.82	174.967
241	1694	2413	9067	2468	6419	2648.57	146.88
242	1610	361	3973	3128	3063	2912.8	268.133
242	1620	361	3973	1582	6119	2469.04	280.867
243	1613	8032	3612	6810	5085	1913.9	260.644
243	1614	8032	3612	6869	6332	2958.2	281.356
244	1605	3830	2006	4435	3992	2076.11	133.914
244	1610	3830	2006	3128	3063	1268.88	162.994
244	1672	3830	2006	1864	1048	2186.99	129.999
244	1737	3830	2006	5631	222	2535.01	172.093
245	1605	2273	2988	4435	3992	2383.75	181.598
245	1610	2273	2988	3128	3063	858.283	221.033
245	1648	2273	2988	2045	2259	763.823	173.369
246	1614	7393	4824	6869	6332	1596.45	168.612
246	1619	7393	4824	8336	7316	2664.45	120.388
247	1602	3469	9445	5417	9279	1955.06	239.804
247	1607	3469	9445	3085	8689	847.934	206.196
248	1601	2526	9829	5303	9096	2872.11	156.599
248	1607	2526	9829	3085	8689	1269.68	212.401
249	1603	3536	4973	1993	7524	2981.35	173.486
249	1615	3536	4973	2943	6116	1287.67	270.514
250	1605	4295	6429	4435	3992	2441.02	169.482
250	1616	4295	6429	6721	5141	2746.71	192.334
250	1646	4295	6429	5696	9016	2942	160.184
251	1601	5240	7516	5303	9096	1581.26	148.536
251	1607	5240	7516	3085	8689	2453.56	201.464
252	1610	768	2816	3128	3063	2372.89	501
253	1603	705	9919	1993	7524	2719.37	211.807
253	1607	705	9919	3085	8689	2679.05	331.193
254	1609	9531	3990	7309	5549	2714.36	129.309
254	1613	9531	3990	6810	5085	2933.06	216.322
254	1657	9531	3990	8268	3013	1596.78	214.37
255	1600	8984	5491	7198	7181	2458.84	190.081
255	1608	8984	5491	7724	6516	1624.26	300.919
256	1618	6873	1666	6243	3876	2298.04	519
257	1602	3224	7385	5417	9279	2897.67	172.08
257	1607	3224	7385	3085	8689	1311.39	147.964
257	1694	3224	7385	2468	6419	1226.66	169.956
258	1600	9004	9224	7198	7181	2726.81	203.723
258	1608	9004	9224	7724	6516	2995.27	322.515
258	1656	9004	9224	7499	9508	1531.56	220.762
259	1607	5319	7366	3085	8689	2596.36	189.841
259	1608	5319	7366	7724	6516	2550.79	272.159
260	1600	6570	9285	7198	7181	2195.72	167.628
260	1608	6570	9285	7724	6516	2999.85	265.372
261	1600	4793	8417	7198	7181	2704.02	197.438
261	1602	4793	8417	5417	9279	1064.15	253.562
262	1622	9913	3205	8388	5786	2997.86	229.917
262	1716	9913	3205	9451	1136	2119.95	299.083
263	1610	3038	135	3128	3063	2929.38	332.741
263	1689	3038	135	138	125	2900.02	317.259
264	1603	1312	4747	1993	7524	2859.28	101.496
264	1610	1312	4747	3128	3063	2476.63	183.388
264	1685	1312	4747	721	5984	1370.93	117.561
264	1717	1312	4747	1734	5480	845.797	136.555
265	1600	8944	9486	7198	7181	2891.63	153.274
265	1619	8944	9486	8336	7316	2253.57	188.078
265	1670	8944	9486	6064	9955	2917.94	158.648
266	1609	9929	5599	7309	5549	2620.48	261.249
266	1622	9929	5599	8388	5786	1552.3	220.751
267	1609	9581	4372	7309	5549	2558.77	164.615
267	1613	9581	4372	6810	5085	2861.26	275.385
268	1612	7545	4578	7395	7036	2462.57	150.796
268	1613	7545	4578	6810	5085	892.902	239.204
269	1600	5089	8665	7198	7181	2578.79	120.74
269	1621	5089	8665	5822	9281	957.468	180.07
269	1674	5089	8665	4256	6347	2463.13	166.188
269	1699	5089	8665	5807	9777	1323.66	129.001
270	1600	8644	9187	7198	7181	2472.84	375.691
270	1606	8644	9187	8161	9382	520.878	413.309
271	1603	187	7327	1993	7524	1816.71	174.235
271	1620	187	7327	1582	6119	1845.34	329.765
272	1602	7053	9087	5417	9279	1647.23	130.119
272	1614	7053	9087	6869	6332	2761.14	174.127
272	1656	7053	9087	7499	9508	613.316	109.792
272	1660	7053	9087	6424	9761	921.909	135.962
273	1607	553	8821	3085	8689	2535.44	188.654
273	1620	553	8821	1582	6119	2891.31	228.346
274	1608	9528	4954	7724	6516	2386.26	182.468
274	1612	9528	4954	7395	7036	2980.67	115.683
274	1657	9528	4954	8268	3013	2314.1	181.849
275	1601	2609	8215	5303	9096	2834.4	121.305
275	1623	2609	8215	1700	8955	1172.13	203.514
275	1661	2609	8215	1929	7418	1047.67	144.181
276	1610	4245	549	3128	3063	2750.98	194.721
276	1641	4245	549	4833	645	595.785	178.906
276	1677	4245	549	4543	1559	1053.05	158.373
277	1600	6520	8937	7198	7181	1882.34	167.241
277	1608	6520	8937	7724	6516	2703.86	264.759
278	1603	365	7928	1993	7524	1677.38	112.862
278	1623	365	7928	1700	8955	1684.33	218.292
278	1717	365	7928	1734	5480	2804.79	151.846
279	1602	7295	7455	5417	9279	2617.99	134.063
279	1619	7295	7455	8336	7316	1050.24	128.093
279	1747	7295	7455	9736	7532	2442.21	91.6932
279	1758	7295	7455	4982	6110	2675.63	172.151
280	1605	7353	3493	4435	3992	2960.36	108.486
280	1616	7353	3493	6721	5141	1765.03	123.114
280	1630	7353	3493	6953	3627	421.848	150.581
280	1731	7353	3493	5286	5318	2757.37	118.82
281	1617	9432	9650	9872	7153	2535.47	308.496
281	1619	9432	9650	8336	7316	2578.52	292.504
282	1610	1395	3298	3128	3063	1748.86	149.74
282	1620	1395	3298	1582	6119	2827.19	156.851
282	1686	1395	3298	2640	2011	1790.64	136.198
282	1746	1395	3298	4137	2532	2846.98	117.212
283	1605	7237	3899	4435	3992	2803.54	177.684
283	1608	7237	3899	7724	6516	2661.93	268.316
284	1605	2643	5917	4435	3992	2630	163.588
284	1610	2643	5917	3128	3063	2894.92	199.112
284	1645	2643	5917	380	5433	2314.18	167.299
285	1602	3160	9519	5417	9279	2269.72	223.246
285	1607	3160	9519	3085	8689	833.382	191.959
285	1757	3160	9519	2650	8784	894.609	173.795
286	1602	5841	7088	5417	9279	2231.65	193.936
286	1608	5841	7088	7724	6516	1967.96	239.064
287	1603	1639	6529	1993	7524	1056.1	214.147
287	1607	1639	6529	3085	8689	2599.33	334.853
288	1622	9978	3967	8388	5786	2415.96	589
289	1608	8692	6825	7724	6516	1016.12	265.752
289	1617	8692	6825	9872	7153	1224.74	217.248
290	1608	9998	8361	7724	6516	2928.33	224.212
290	1619	9998	8361	8336	7316	1963.23	173.788
291	1608	5382	6910	7724	6516	2374.91	180.575
291	1621	5382	6910	5822	9281	2411.48	170.113
291	1692	5382	6910	3295	6367	2156.48	132.312
292	1610	2242	1727	3128	3063	1603.09	496
293	1605	4146	5373	4435	3992	1410.92	169.639
293	1618	4146	5373	6243	3876	2576.51	279.361
294	1605	1963	4738	4435	3992	2582.11	232.731
294	1610	1963	4738	3128	3063	2040.31	283.269
295	1605	1617	3176	4435	3992	2933.77	175.741
295	1610	1617	3176	3128	3063	1515.22	213.904
295	1675	1617	3176	1480	4856	1685.58	114.355
296	1610	5422	3697	3128	3063	2380	197.989
296	1624	5422	3697	4809	5077	1510.02	195.059
296	1708	5422	3697	4237	6385	2937.61	157.671
296	1744	5422	3697	4316	1937	2078.66	152.281
297	1602	5020	7688	5417	9279	1639.78	176.088
297	1615	5020	7688	2943	6116	2604.82	150.987
297	1629	5020	7688	4563	9402	1773.88	133.925
298	1603	2430	7509	1993	7524	437.257	179.852
298	1620	2430	7509	1582	6119	1628.25	340.397
298	1629	2430	7509	4563	9402	2851.87	248.75
299	1605	5483	1824	4435	3992	2408.01	177.623
299	1610	5483	1824	3128	3063	2661.04	216.195
299	1755	5483	1824	5266	626	1217.49	130.182
300	1618	7519	1751	6243	3876	2478.67	445
301	1617	8735	5017	9872	7153	2419.77	177.09
301	1619	8735	5017	8336	7316	2333.37	167.91
302	1603	1701	6131	1993	7524	1423.28	90.8967
302	1607	1701	6131	3085	8689	2908.41	142.131
302	1742	1701	6131	2276	7075	1105.33	209.972
303	1610	3265	245	3128	3063	2821.33	217.847
303	1641	3265	245	4833	645	1618.22	200.153
304	1608	6911	6634	7724	6516	821.519	264.854
304	1618	6911	6634	6243	3876	2837.74	288.833
304	1734	6911	6634	7213	8106	1502.66	120.313
305	1609	6366	5864	7309	5549	994.22	165.42
305	1616	6366	5864	6721	5141	805.453	206.794
305	1632	6366	5864	4524	6421	1924.37	168.786
306	1600	4319	7657	7198	7181	2918.08	196.267
306	1607	4319	7657	3085	8689	1608.66	216.733
307	1609	9339	4431	7309	5549	2317.5	148.901
307	1613	9339	4431	6810	5085	2612.19	249.099
308	1600	7988	5142	7198	7181	2186.69	113.429
308	1608	7988	5142	7724	6516	1399.13	179.571
309	1618	6475	1458	6243	3876	2429.1	285.802
309	1755	6475	1458	5266	626	1467.62	127.198
310	1605	5917	1884	4435	3992	2576.82	115.612
310	1618	5917	1884	6243	3876	2018.5	190.388
311	1610	3787	389	3128	3063	2754.01	197.427
311	1686	3787	389	2640	2011	1986.58	179.573
312	1612	8735	5869	7395	7036	1776.93	157.873
312	1614	8735	5869	6869	6332	1922.58	270.33
312	1666	8735	5869	7109	7645	2407.91	155.797
313	1605	3235	3541	4435	3992	1281.95	156.507
313	1610	3235	3541	3128	3063	489.83	190.493
314	1609	7135	8020	7309	5549	2477.12	136.691
314	1612	7135	8020	7395	7036	1017.77	144.156
314	1670	7135	8020	6064	9955	2211.62	148.665
314	1707	7135	8020	7978	9078	1352.78	162.488
315	1602	7949	8466	5417	9279	2659.32	95.761
315	1614	7949	8466	6869	6332	2391.73	128.148
315	1626	7949	8466	8723	9494	1286.8	81.0908
316	1600	6694	4515	7198	7181	2713.22	167.026
316	1624	6694	4515	4809	5077	1966.99	209.974
317	1605	3038	6239	4435	3992	2645.87	158.439
317	1620	3038	6239	1582	6119	1460.94	202.003
317	1640	3038	6239	2689	5348	956.913	140.557
318	1605	4295	2900	4435	3992	1100.94	119.65
318	1610	4295	2900	3128	3063	1178.33	145.633
318	1627	4295	2900	3345	5351	2628.67	135.954
318	1737	4295	2900	5631	222	2992.75	153.763
319	1607	2171	6559	3085	8689	2317.82	279.846
319	1623	2171	6559	1700	8955	2441.86	346.154
320	1605	5168	4529	4435	3992	908.657	312.112
320	1610	5168	4529	3128	3063	2512.12	379.888
321	1600	6442	5243	7198	7181	2080.24	187.038
321	1605	6442	5243	4435	3992	2364.96	196.083
321	1665	6442	5243	5198	2706	2825.58	182.879
322	1603	19	6442	1993	7524	2251.09	183.072
322	1625	19	6442	1796	6499	1777.91	246.928
323	1613	8792	3258	6810	5085	2695.6	318.917
323	1622	8792	3258	8388	5786	2560.08	161.083
324	1600	5545	7144	7198	7181	1653.41	161.735
324	1621	5545	7144	5822	9281	2154.88	241.209
324	1666	5545	7144	7109	7645	1642.28	160.195
324	1668	5545	7144	5668	8078	942.064	135.861
325	1610	738	2673	3128	3063	2421.61	528
326	1602	3421	9733	5417	9279	2046.98	140.467
326	1607	3421	9733	3085	8689	1096.74	120.781
326	1654	3421	9733	2201	8631	1644.02	154.48
326	1721	3421	9733	470	9824	2952.4	129.271
327	1605	7125	2723	4435	3992	2974.3	135.93
327	1609	7125	2723	7309	5549	2831.98	123.396
327	1630	7125	2723	6953	3627	920.217	188.674
328	1602	3771	8365	5417	9279	1882.74	170.125
328	1607	3771	8365	3085	8689	758.665	146.283
328	1663	3771	8365	2351	9746	1980.8	154.592
329	1603	2398	9867	1993	7524	2377.75	93.5601
329	1607	2398	9867	3085	8689	1363.69	146.296
329	1637	2398	9867	3998	7868	2560.47	175.046
329	1650	2398	9867	3639	8164	2107.2	88.0976
330	1600	6239	5855	7198	7181	1636.45	151.182
330	1609	6239	5855	7309	5549	1112.9	143.879
330	1669	6239	5855	7034	3811	2193.16	105.939
331	1604	2668	9718	3433	9628	770.276	256.729
331	1607	2668	9718	3085	8689	1110.28	320.271
332	1605	4686	1882	4435	3992	2124.88	305.347
332	1610	4686	1882	3128	3063	1955.03	371.653
333	1603	3668	6250	1993	7524	2104.45	119.307
333	1605	3668	6250	4435	3992	2384.71	177.11
333	1642	3668	6250	3942	4997	1282.61	190.583
334	1609	8924	4225	7309	5549	2088.35	137.523
334	1618	8924	4225	6243	3876	2703.62	249.477
335	1610	712	4078	3128	3063	2620.55	195.228
335	1625	712	4078	1796	6499	2652.6	145.737
335	1645	712	4078	380	5433	1395.08	164.035
336	1610	4047	4750	3128	3063	1921.08	131.353
336	1616	4047	4750	6721	5141	2702.44	122.47
336	1714	4047	4750	2210	6595	2603.57	127.656
336	1749	4047	4750	3333	5883	1339.21	91.521
337	1607	1244	9019	3085	8689	1870.34	178.249
337	1620	1244	9019	1582	6119	2919.63	215.751
338	1608	7639	6049	7724	6516	474.673	260.183
338	1614	7639	6049	6869	6332	820.359	282.454
338	1653	7639	6049	9940	7126	2540.58	160.363
339	1602	7940	9727	5417	9279	2562.47	198.503
339	1606	7940	9727	8161	9382	409.715	170.042
339	1643	7940	9727	9419	9795	1480.56	147.617
339	1680	7940	9727	8866	7252	2642.56	126.837
340	1610	2618	664	3128	3063	2452.61	272.569
340	1641	2618	664	4833	645	2215.08	250.431
341	1600	6686	5251	7198	7181	1996.76	143.843
341	1614	6686	5251	6869	6332	1096.38	247.211
341	1657	6686	5251	8268	3013	2740.69	226.946
342	1607	2322	7666	3085	8689	1276.2	202.38
342	1611	2322	7666	3967	9156	2219.49	210.62
343	1605	6480	2646	4435	3992	2448.21	129.257
343	1618	6480	2646	6243	3876	1252.62	212.858
343	1741	6480	2646	7362	786	2058.52	174.885
344	1603	989	7902	1993	7524	1072.8	177.002
344	1615	989	7902	2943	6116	2647.25	275.998
345	1609	9250	3702	7309	5549	2679.35	207.265
345	1613	9250	3702	6810	5085	2804.69	346.735
346	1603	803	8004	1993	7524	1283.16	160.708
346	1607	803	8004	3085	8689	2382.59	251.292
347	1602	6362	9078	5417	9279	966.14	222.82
347	1614	6362	9078	6869	6332	2792.41	298.18
348	1618	7565	5077	6243	3876	1786.08	215.496
348	1619	7565	5077	8336	7316	2368.03	153.165
348	1756	7565	5077	8746	4437	1343.27	146.338
349	1613	7275	2938	6810	5085	2196.78	268.665
349	1618	7275	2938	6243	3876	1394.59	291.335
350	1600	8215	4982	7198	7181	2422.79	227.615
350	1613	8215	4982	6810	5085	1408.77	362.385
351	1608	7807	5826	7724	6516	694.974	273.136
351	1618	7807	5826	6243	3876	2499.72	297.864
352	1607	5051	9618	3085	8689	2174.44	121.549
352	1629	5051	9618	4563	9402	533.667	107.512
352	1633	5051	9618	4125	7643	2181.31	166.312
352	1660	5051	9618	6424	9761	1380.43	147.708
352	1698	5051	9618	7123	8216	2501.76	127.92
353	1610	3512	867	3128	3063	2229.32	597
354	1610	1564	2431	3128	3063	1686.87	249.39
354	1648	1564	2431	2045	2259	510.828	195.61
355	1605	5320	6071	4435	3992	2259.53	97.8544
355	1618	5320	6071	6243	3876	2381.17	161.146
356	1600	8115	6968	7198	7181	941.413	221.828
356	1613	8115	6968	6810	5085	2291.01	353.172
357	1615	536	4786	2943	6116	2750.01	127.835
357	1620	536	4786	1582	6119	1694.4	155.165
358	1608	6529	8165	7724	6516	2036.47	153.027
358	1609	6529	8165	7309	5549	2729.81	91.9934
358	1664	6529	8165	8954	7091	2652.19	125.365
358	1698	6529	8165	7123	8216	596.185	112.338
358	1699	6529	8165	5807	9777	1766.3	103.277
359	1608	8820	3734	7724	6516	2990.11	296.658
359	1613	8820	3734	6810	5085	2421.84	298.342
360	1605	4751	3443	4435	3992	633.448	171.351
360	1610	4751	3443	3128	3063	1666.89	208.56
360	1708	4751	3443	4237	6385	2986.56	166.09
361	1605	3737	2743	4435	3992	1430.81	145.781
361	1610	3737	2743	3128	3063	687.954	177.438
361	1713	3737	2743	4229	880	1926.87	121.781
362	1605	4318	4570	4435	3992	589.723	236.79
362	1610	4318	4570	3128	3063	1920.2	288.21
363	1605	5897	3323	4435	3992	1607.8	142.494
363	1616	5897	3323	6721	5141	1996.02	161.708
363	1630	5897	3323	6953	3627	1098.89	197.785
363	1702	5897	3323	5968	6227	2904.87	95.9458
363	1731	5897	3323	5286	5318	2086.47	156.067
364	1613	7030	2718	6810	5085	2377.2	177.804
364	1618	7030	2718	6243	3876	1400.12	192.807
364	1657	7030	2718	8268	3013	1272.66	176.2
364	1720	7030	2718	5616	1750	1713.6	119.19
365	1614	5126	8102	6869	6332	2484.14	186
366	1608	8097	4860	7724	6516	1697.49	256.35
366	1616	8097	4860	6721	5141	1404.4	192.65
367	1605	2996	2647	4435	3992	1969.71	162.37
367	1610	2996	2647	3128	3063	436.44	197.63
368	1608	8499	9385	7724	6516	2971.83	210.129
368	1619	8499	9385	8336	7316	2075.41	162.871
369	1604	4340	8988	3433	9628	1110.07	161.957
369	1607	4340	8988	3085	8689	1290.13	202.043
370	1603	130	7449	1993	7524	1864.51	202.231
370	1625	130	7449	1796	6499	1917.83	272.769
371	1605	4096	1999	4435	3992	2021.63	155.375
371	1618	4096	1999	6243	3876	2851.8	255.87
371	1641	4096	1999	4833	645	1541.59	173.755
372	1603	2684	9803	1993	7524	2381.45	251.984
372	1607	2684	9803	3085	8689	1183.98	394.016
373	1613	8964	3656	6810	5085	2584.91	216.372
373	1618	8964	3656	6243	3876	2729.88	234.628
374	1603	520	9262	1993	7524	2278.24	156.417
374	1607	520	9262	3085	8689	2628.22	244.583
375	1600	5481	9014	7198	7181	2511.57	187.075
375	1607	5481	9014	3085	8689	2417.94	206.583
375	1639	5481	9014	3034	8832	2453.76	200.342
376	1605	5091	2536	4435	3992	1596.96	148.839
376	1610	5091	2536	3128	3063	2032.51	181.16
376	1693	5091	2536	5979	5377	2976.55	156.914
376	1755	5091	2536	5266	626	1918	109.086
377	1603	32	9320	1993	7524	2659.16	203.125
377	1623	32	9320	1700	8955	1707.47	392.875
378	1608	9321	4245	7724	6516	2776.3	315.397
378	1609	9321	4245	7309	5549	2397.62	189.603
379	1623	2935	7047	1700	8955	2272.82	232.736
379	1627	2935	7047	3345	5351	1744.85	202.967
379	1628	2935	7047	3315	6005	1109.13	211.841
379	1632	2935	7047	4524	6421	1707.86	165.455
380	1601	5133	9966	5303	9096	886.454	187.579
380	1607	5133	9966	3085	8689	2413.51	254.421
381	1607	664	7840	3085	8689	2565.55	214.299
381	1615	664	7840	2943	6116	2857.62	213.701
382	1608	6548	6368	7724	6516	1185.28	267.07
382	1614	6548	6368	6869	6332	323.012	289.93
383	1601	6842	7812	5303	9096	2004.29	156.565
383	1608	6842	7812	7724	6516	1567.65	304.435
384	1610	1493	1544	3128	3063	2231.72	520
385	1600	5644	9157	7198	7181	2513.86	209.696
385	1602	5644	9157	5417	9279	257.707	269.304
386	1610	2693	1371	3128	3063	1747.02	549
387	1603	282	5476	1993	7524	2668.67	98.5257
387	1620	282	5476	1582	6119	1450.33	186.474
388	1600	5095	5653	7198	7181	2599.5	321.321
388	1605	5095	5653	4435	3992	1787.32	336.86
388	1702	5095	5653	5968	6227	1044.8	226.819
389	1600	6461	5835	7198	7181	1534.56	193.581
389	1605	6461	5835	4435	3992	2738.85	202.943
389	1671	6461	5835	8726	4029	2896.87	163.477
390	1605	3673	3702	4435	3992	815.318	132.018
390	1615	3673	3702	2943	6116	2521.96	138.67
390	1713	3673	3702	4229	880	2876.25	110.284
390	1753	3673	3702	3709	2730	972.666	149.028
391	1610	642	1725	3128	3063	2823.2	473
392	1603	1552	5825	1993	7524	1755.3	159.81
392	1615	1552	5825	2943	6116	1421.11	249.19
393	1610	4304	3609	3128	3063	1296.57	179.818
393	1615	4304	3609	2943	6116	2852.61	155.182
394	1610	1278	4523	3128	3063	2356.71	199.102
394	1615	1278	4523	2943	6116	2304.32	171.824
394	1647	1278	4523	677	1752	2835.43	163.074
395	1605	4467	5929	4435	3992	1937.26	143.331
395	1613	4467	5929	6810	5085	2490.38	217.669
396	1610	4664	788	3128	3063	2744.98	602
397	1613	5333	7312	6810	5085	2672.28	210.563
397	1627	5333	7312	3345	5351	2792.43	157.544
397	1670	5333	7312	6064	9955	2742.23	136.893
398	1603	38	7370	1993	7524	1961.06	154.875
398	1620	38	7370	1582	6119	1987.19	293.125
399	1600	7699	7981	7198	7181	943.928	159.885
399	1608	7699	7981	7724	6516	1465.21	253.115
400	1608	8401	4531	7724	6516	2097.27	164.668
400	1616	8401	4531	6721	5141	1787.32	123.75
400	1733	8401	4531	7271	6320	2115.99	108.582
401	1608	9295	7022	7724	6516	1650.48	301.731
401	1622	9295	7022	8388	5786	1533.08	153.269
402	1610	1943	5699	3128	3063	2890.11	274.29
402	1615	1943	5699	2943	6116	1083.46	236.71
403	1603	4026	7942	1993	7524	2075.53	92.1696
403	1607	4026	7942	3085	8689	1201.45	144.122
403	1697	4026	7942	5115	7103	1374.72	178.146
403	1751	4026	7942	3553	6027	1972.55	112.563
404	1610	2019	3948	3128	3063	1418.84	219.781
404	1620	2019	3948	1582	6119	2214.55	230.219
405	1602	5422	9877	5417	9279	598.021	243.568
405	1607	5422	9877	3085	8689	2621.62	209.432
406	1605	2702	2703	4435	3992	2159.82	163.723
406	1610	2702	2703	3128	3063	557.742	199.277
407	1618	7464	1493	6243	3876	2677.6	202.945
407	1630	7464	1493	6953	3627	2194.33	171.055
408	1610	387	3129	3128	3063	2741.79	517
409	1604	3775	9514	3433	9628	360.5	101.73
409	1611	3775	9514	3967	9156	406.236	132.076
409	1639	3775	9514	3034	8832	1007.08	123.076
409	1663	3775	9514	2351	9746	1442.78	134.118
410	1610	4418	3295	3128	3063	1310.7	136.847
410	1618	4418	3295	6243	3876	1915.25	185.153
411	1605	3619	2294	4435	3992	1883.89	173.612
411	1610	3619	2294	3128	3063	912.383	211.313
411	1647	3619	2294	677	1752	2991.51	173.075
412	1605	2686	1856	4435	3992	2760.71	262.95
412	1610	2686	1856	3128	3063	1285.38	320.05
413	1610	4099	4041	3128	3063	1378.16	250.135
413	1615	4099	4041	2943	6116	2375.28	215.865
414	1605	7101	4628	4435	3992	2740.81	123.003
414	1608	7101	4628	7724	6516	1988.13	185.743
414	1634	7101	4628	5619	2952	2237.25	127.254
415	1612	7302	7222	7395	7036	207.954	158.377
415	1619	7302	7222	8336	7316	1038.26	193.629
415	1658	7302	7222	7830	7982	925.41	91.601
415	1696	7302	7222	6274	5468	2033.05	185.393
416	1603	1337	4946	1993	7524	2660.15	96.1205
416	1615	1337	4946	2943	6116	1986.99	149.88
417	1613	5938	6039	6810	5085	1292.48	260.951
417	1624	5938	6039	4809	5077	1483.27	206.049
418	1610	2690	105	3128	3063	2990.25	422
419	1601	4356	8909	5303	9096	965.286	204.555
419	1607	4356	8909	3085	8689	1289.9	277.445
420	1603	0	6200	1993	7524	2392.7	195.669
420	1620	0	6200	1582	6119	1584.07	370.331
421	1607	1184	8068	3085	8689	1999.86	264.87
421	1615	1184	8068	2943	6116	2627.62	264.13
422	1605	6210	1876	4435	3992	2761.9	174.049
422	1618	6210	1876	6243	3876	2000.27	286.623
422	1665	6210	1876	5198	2706	1308.83	162.328
423	1605	3666	4596	4435	3992	977.843	149.186
423	1618	3666	4596	6243	3876	2675.69	245.677
423	1746	3666	4596	4137	2532	2117.06	142.137
424	1600	8542	5698	7198	7181	2001.41	179.215
424	1630	8542	5698	6953	3627	2610.36	260.785
425	1607	1918	6014	3085	8689	2918.48	149.208
425	1615	1918	6014	2943	6116	1030.06	148.792
426	1630	9341	2473	6953	3627	2652.22	597
427	1606	9408	6725	8161	9382	2935.07	176.197
427	1617	9408	6725	9872	7153	631.253	207.273
427	1676	9408	6725	7976	8571	2336.31	167.531
428	1605	2904	6454	4435	3992	2899.21	349.201
428	1615	2904	6454	2943	6116	340.243	366.799
429	1600	7358	5572	7198	7181	1616.94	143.718
429	1614	7358	5572	6869	6332	903.726	246.995
429	1681	7358	5572	4797	4604	2737.84	100.287
430	1600	7389	8575	7198	7181	1407.02	278.489
430	1612	7389	8575	7395	7036	1539.01	279.511
431	1600	8323	9102	7198	7181	2226.18	172.927
431	1602	8323	9102	5417	9279	2911.39	222.083
431	1670	8323	9102	6064	9955	2414.68	178.99
432	1600	9225	9244	7198	7181	2892.18	212.714
432	1617	9225	9244	9872	7153	2188.81	275.286
433	1602	4277	8923	5417	9279	1194.29	150.651
433	1623	4277	8923	1700	8955	2577.2	160.231
433	1697	4277	8923	5115	7103	2003.66	160.118
434	1610	4844	4752	3128	3063	2407.77	151.153
434	1613	4844	4752	6810	5085	1994	188.595
434	1694	4844	4752	2468	6419	2902.46	150.252
435	1603	2938	5673	1993	7524	2078.27	218.395
435	1610	2938	5673	3128	3063	2616.91	394.605
436	1608	7501	6887	7724	6516	432.863	214.521
436	1619	7501	6887	8336	7316	938.758	166.276
436	1696	7501	6887	6274	5468	1875.92	159.204
437	1610	3703	1024	3128	3063	2118.52	230.272
437	1634	3703	1024	5619	2952	2718.13	195.728
438	1615	357	6742	2943	6116	2660.69	232.1
438	1623	357	6742	1700	8955	2588.63	287.9
439	1602	5111	9195	5417	9279	317.32	307.013
439	1607	5111	9195	3085	8689	2088.23	263.987
440	1613	9047	3612	6810	5085	2678.41	242.279
440	1618	9047	3612	6243	3876	2816.4	262.721
441	1608	9577	7161	7724	6516	1962.05	199.387
441	1609	9577	7161	7309	5549	2782.51	119.862
441	1651	9577	7161	8980	7939	980.659	109.751
442	1623	129	7557	1700	8955	2102.96	211.505
442	1625	129	7557	1796	6499	1974.4	147.495
443	1601	7064	7784	5303	9096	2196.01	99.6298
443	1602	7064	7784	5417	9279	2224.33	157.156
443	1660	7064	7784	6424	9761	2078.01	164.214
444	1608	9551	7327	7724	6516	1998.91	424.069
444	1609	9551	7327	7309	5549	2861.44	254.931
445	1605	4761	5640	4435	3992	1679.93	144.352
445	1627	4761	5640	3345	5351	1445.19	164.021
445	1742	4761	5640	2276	7075	2869.57	224.627
446	1602	7804	8644	5417	9279	2470.02	106.064
446	1614	7804	8644	6869	6332	2493.91	141.936
447	1602	2482	9810	5417	9279	2982.65	232.604
447	1623	2482	9810	1700	8955	1158.68	247.396
448	1605	4687	4279	4435	3992	381.933	231.119
448	1614	4687	4279	6869	6332	2995.99	378.881
449	1601	6168	7936	5303	9096	1447.01	169.471
449	1608	6168	7936	7724	6516	2106.55	329.529
450	1605	2692	5286	4435	3992	2170.83	243.556
450	1610	2692	5286	3128	3063	2265.35	296.444
451	1613	6147	2810	6810	5085	2369.64	215.412
451	1618	6147	2810	6243	3876	1070.31	233.588
452	1602	4496	8736	5417	9279	1069.15	291.844
452	1604	4496	8736	3433	9628	1387.67	201.156
453	1608	9561	5441	7724	6516	2128.43	334.151
453	1612	9561	5441	7395	7036	2689.9	211.849
454	1605	2908	4262	4435	3992	1550.69	175.931
454	1624	2908	4262	4809	5077	2068.34	210.966
454	1681	2908	4262	4797	4604	1919.71	117.103
455	1605	3122	2780	4435	3992	1786.87	146.121
455	1610	3122	2780	3128	3063	283.064	177.852
455	1703	3122	2780	4874	3844	2049.78	155.027
456	1608	9556	4255	7724	6516	2910.04	392.217
456	1609	9556	4255	7309	5549	2592.96	235.783
457	1613	6326	3102	6810	5085	2041.21	232.204
457	1618	6326	3102	6243	3876	778.438	251.796
458	1613	8895	3301	6810	5085	2744.06	243.471
458	1630	8895	3301	6953	3627	1969.17	222.529
459	1608	8149	7188	7724	6516	795.116	216.386
459	1613	8149	7188	6810	5085	2493.1	217.614
460	1600	5714	8555	7198	7181	2022.41	134.369
460	1607	5714	8555	3085	8689	2632.41	148.381
460	1650	5714	8555	3639	8164	2111.52	89.3531
460	1743	5714	8555	3850	7302	2246	132.897
461	1610	5424	3362	3128	3063	2315.39	303.772
461	1616	5424	3362	6721	5141	2201.6	283.228
462	1613	6423	6420	6810	5085	1389.96	201.075
462	1621	6423	6420	5822	9281	2923.44	188.355
462	1729	6423	6420	4088	6994	2404.52	125.57
463	1608	7814	4749	7724	6516	1769.29	233.337
463	1613	7814	4749	6810	5085	1058.73	234.663
464	1616	5647	3579	6721	5141	1895.61	195.387
464	1618	5647	3579	6243	3876	665.902	283.531
464	1669	5647	3579	7034	3811	1406.27	115.081
465	1607	1700	6513	3085	8689	2579.38	206.979
465	1623	1700	6513	1700	8955	2442	256.021
466	1605	3310	5499	4435	3992	1880.6	93.3695
466	1610	3310	5499	3128	3063	2442.79	113.645
466	1645	3310	5499	380	5433	2930.74	95.4875
466	1692	3310	5499	3295	6367	868.13	103.311
466	1715	3310	5499	3203	5390	152.742	102.188
467	1609	8604	2950	7309	5549	2903.76	150.024
467	1613	8604	2950	6810	5085	2788.67	250.976
468	1608	9717	6784	7724	6516	2010.94	297.277
468	1614	9717	6784	6869	6332	2883.64	322.723
469	1609	7105	6533	7309	5549	1004.92	224.478
469	1624	7105	6533	4809	5077	2718.74	296.522
470	1603	589	8240	1993	7524	1576.03	214.147
470	1607	589	8240	3085	8689	2536.06	334.853
471	1602	4053	7051	5417	9279	2612.37	134.007
471	1621	4053	7051	5822	9281	2846.45	155.619
471	1654	4053	7051	2201	8631	2434.4	147.375
472	1605	2920	1775	4435	3992	2685.2	207.907
472	1634	2920	1775	5619	2952	2944.47	215.093
473	1617	9616	9253	9872	7153	2115.55	233.04
473	1619	9616	9253	8336	7316	2321.72	220.96
474	1610	3043	3707	3128	3063	649.585	203.176
474	1620	3043	3707	1582	6119	2819.98	212.824
475	1603	761	8974	1993	7524	1902.71	240.672
475	1607	761	8974	3085	8689	2341.41	376.328
476	1600	7825	7820	7198	7181	895.237	135.125
476	1613	7825	7820	6810	5085	2917.27	215.132
476	1643	7825	7820	9419	9795	2538	129.051
476	1747	7825	7820	9736	7532	1932.58	118.691
477	1603	506	9992	1993	7524	2881.35	143.018
477	1607	506	9992	3085	8689	2889.47	223.631
477	1721	506	9992	470	9824	171.814	239.351
478	1602	6397	7512	5417	9279	2020.57	241.412
478	1608	6397	7512	7724	6516	1659.2	297.588
479	1603	651	6810	1993	7524	1520.12	241.647
479	1620	651	6810	1582	6119	1159.41	457.353
480	1600	7141	7345	7198	7181	173.623	215.198
480	1609	7141	7345	7309	5549	1803.84	204.802
481	1601	3992	7558	5303	9096	2020.93	118.03
481	1615	3992	7558	2943	6116	1783.19	159.641
481	1690	3992	7558	5989	8620	2261.83	123.329
482	1600	8126	7960	7198	7181	1211.62	190.081
482	1608	8126	7960	7724	6516	1498.91	300.919
483	1630	7863	1008	6953	3627	2772.59	198.521
483	1634	7863	1008	5619	2952	2968.95	147.967
483	1741	7863	1008	7362	786	547.983	193.512
484	1605	5351	1483	4435	3992	2670.98	184.471
484	1610	5351	1483	3128	3063	2727.29	224.529
485	1600	8015	4419	7198	7181	2880.3	150.129
485	1608	8015	4419	7724	6516	2117.09	237.67
485	1669	8015	4419	7034	3811	1154.13	105.201
486	1610	886	2740	3128	3063	2265.15	136.097
486	1638	886	2740	397	5462	2765.57	110.903
487	1601	2950	9476	5303	9096	2383.49	234.014
487	1603	2950	9476	1993	7524	2173.97	202.986
488	1600	8102	9301	7198	7181	2304.69	144.537
488	1608	8102	9301	7724	6516	2810.54	228.817
488	1643	8102	9301	9419	9795	1406.6	138.039
488	1680	8102	9301	8866	7252	2186.8	118.607
489	1607	1217	9442	3085	8689	2014.06	175.978
489	1623	1217	9442	1700	8955	685.899	217.675
489	1721	1217	9442	470	9824	839.007	188.348
490	1600	6148	4690	7198	7181	2703.25	217.955
490	1608	6148	4690	7724	6516	2412.06	345.045
491	1603	3107	7190	1993	7524	1162.99	177.905
491	1623	3107	7190	1700	8955	2257.18	344.095
492	1609	6261	4429	7309	5549	1533.85	165.013
492	1614	6261	4429	6869	6332	1997.77	297.987
493	1608	8542	7635	7724	6516	1386.1	260.616
493	1622	8542	7635	8388	5786	1855.4	132.384
494	1614	9211	6967	6869	6332	2426.56	227.433
494	1622	9211	6967	8388	5786	1439.48	106.419
494	1719	9211	6967	8835	8714	1787	179.148
495	1605	6084	3157	4435	3992	1848.36	182.216
495	1610	6084	3157	3128	3063	2957.49	221.784
496	1607	521	8480	3085	8689	2572.5	178.866
496	1639	521	8480	3034	8832	2537.53	173.463
496	1659	521	8480	1848	8920	1398.04	148.67
497	1605	2105	3379	4435	3992	2409.29	225.965
497	1610	2105	3379	3128	3063	1070.69	275.035
498	1610	642	1544	3128	3063	2913.34	496
499	1605	3915	2975	4435	3992	1142.23	241.3
499	1610	3915	2975	3128	3063	791.905	293.7
500	1605	4698	3151	4435	3992	881.164	187.019
500	1618	4698	3151	6243	3876	1706.65	307.981
501	1634	4878	345	5619	2952	2710.26	288
502	1605	3066	1380	4435	3992	2949.02	160.327
502	1610	3066	1380	3128	3063	1684.14	195.143
502	1665	3066	1380	5198	2706	2510.72	149.53
503	1620	738	8424	1582	6119	2454.66	279.93
503	1623	738	8424	1700	8955	1098.82	286.07
504	1603	3540	5042	1993	7524	2924.64	126.021
504	1618	3540	5042	6243	3876	2943.77	308.075
504	1751	3540	5042	3553	6027	985.086	153.904
505	1609	9715	5804	7309	5549	2419.48	194.237
505	1614	9715	5804	6869	6332	2894.56	350.763
506	1605	7135	4920	4435	3992	2855.03	221.507
506	1608	7135	4920	7724	6516	1701.22	334.493
507	1608	5630	7277	7724	6516	2227.99	269.628
507	1615	5630	7277	2943	6116	2927.1	187.551
507	1673	5630	7277	2825	6657	2872.7	140.822
508	1607	4056	9593	3085	8689	1326.67	211.002
508	1623	4056	9593	1700	8955	2440.86	260.998
509	1614	5759	7177	6869	6332	1395.04	293.467
509	1619	5759	7177	8336	7316	2580.75	209.533
510	1602	4873	8640	5417	9279	839.2	303.25
510	1607	4873	8640	3085	8689	1788.67	260.75
511	1602	7837	9787	5417	9279	2472.74	145.808
511	1631	7837	9787	6221	7467	2827.34	118.947
511	1664	7837	9787	8954	7091	2918.24	147.246
512	1613	7668	2603	6810	5085	2626.12	262.908
512	1618	7668	2603	6243	3876	1910.8	285.092
513	1610	2552	4512	3128	3063	1559.29	265.14
513	1632	2552	4512	4524	6421	2744.64	201.773
513	1683	2552	4512	5085	3090	2904.85	162.087
514	1615	1986	4941	2943	6116	1515.41	235.343
514	1620	1986	4941	1582	6119	1245.35	285.657
515	1634	5779	87	5619	2952	2869.46	657
516	1600	7335	9659	7198	7181	2481.78	171.609
516	1602	7335	9659	5417	9279	1955.28	220.391
517	1618	7758	1825	6243	3876	2549.87	355.425
517	1630	7758	1825	6953	3627	1973.63	299.575
518	1610	2277	5825	3128	3063	2890.13	252.016
518	1620	2277	5825	1582	6119	754.626	263.984
519	1600	6327	8475	7198	7181	1559.83	116.485
519	1608	6327	8475	7724	6516	2406.09	184.408
519	1708	6327	8475	4237	6385	2955.71	118.369
519	1726	6327	8475	7441	6325	2421.47	95.7367
520	1610	799	2690	3128	3063	2358.68	175.348
520	1638	799	2690	397	5462	2801	142.887
520	1655	799	2690	548	2403	381.274	84.7644
521	1634	5720	439	5619	2952	2515.03	246.121
521	1741	5720	439	7362	786	1678.26	321.879
522	1610	328	2434	3128	3063	2869.78	463
523	1608	7261	6094	7724	6516	626.461	268.865
523	1630	7261	6094	6953	3627	2486.15	247.135
524	1613	4990	3838	6810	5085	2206.22	225.007
524	1618	4990	3838	6243	3876	1253.58	243.993
525	1605	5449	3749	4435	3992	1042.71	253.929
525	1610	5449	3749	3128	3063	2420.26	309.071
526	1610	574	1849	3128	3063	2827.85	312.801
526	1647	574	1849	677	1752	141.485	256.199
527	1607	3978	7093	3085	8689	1828.84	268.434
527	1627	3978	7093	3345	5351	1853.44	289.566
528	1608	6305	7018	7724	6516	1505.18	196.183
528	1621	6305	7018	5822	9281	2313.97	184.817
529	1610	2370	4724	3128	3063	1825.78	163.615
529	1620	2370	4724	1582	6119	1602.18	171.385
530	1630	7848	896	6953	3627	2873.91	645
531	1600	7725	9075	7198	7181	1965.95	162.136
531	1631	7725	9075	6221	7467	2201.74	169.864
532	1603	854	7940	1993	7524	1212.59	222.21
532	1623	854	7940	1700	8955	1321.34	429.79
533	1603	1979	9491	1993	7524	1967.05	222.328
533	1604	1979	9491	3433	9628	1460.44	278.672
534	1610	4050	2034	3128	3063	1381.64	210.371
534	1618	4050	2034	6243	3876	2863.95	284.629
535	1613	8952	3224	6810	5085	2837.51	103.628
535	1618	8952	3224	6243	3876	2786.36	112.372
536	1603	1858	5911	1993	7524	1618.64	92.2991
536	1625	1858	5911	1796	6499	591.26	124.493
536	1729	1858	5911	4088	6994	2479.07	129.945
536	1743	1858	5911	3850	7302	2429.6	129.263
537	1607	1739	7044	3085	8689	2125.5	125.726
537	1638	1739	7044	397	5462	2074.53	118.385
537	1640	1739	7044	2689	5348	1943.94	105.889
538	1603	4051	9350	1993	7524	2751.3	116.399
538	1607	4051	9350	3085	8689	1170.5	182.008
538	1646	4051	9350	5696	9016	1678.57	163.312
538	1659	4051	9350	1848	8920	2244.57	151.281
539	1618	7984	1606	6243	3876	2860.77	221.937
539	1630	7984	1606	6953	3627	2268.79	187.063
540	1610	5095	2121	3128	3063	2180.93	211.646
540	1618	5095	2121	6243	3876	2097.12	286.354
541	1618	6220	916	6243	3876	2960.09	369.113
541	1634	6220	916	5619	2952	2122.85	231.887
542	1605	4209	3311	4435	3992	717.521	190.419
542	1618	4209	3311	6243	3876	2111.01	313.581
543	1602	4420	9647	5417	9279	1062.75	308.29
543	1633	4420	9647	4125	7643	2025.6	362.71
544	1603	371	8512	1993	7524	1899.22	192.219
544	1623	371	8512	1700	8955	1400.89	371.781
545	1605	3504	4077	4435	3992	934.872	168.685
545	1610	3504	4077	3128	3063	1081.47	205.315
546	1618	5917	1120	6243	3876	2775.21	196.976
546	1630	5917	1120	6953	3627	2712.63	166.024
547	1606	9555	9707	8161	9382	1431.38	292.145
547	1619	9555	9707	8336	7316	2683.81	325.855
548	1605	5738	6536	4435	3992	2858.28	194.417
548	1608	5738	6536	7724	6516	1986.1	293.583
549	1605	4669	2234	4435	3992	1773.51	190.785
549	1610	4669	2234	3128	3063	1749.83	232.215
550	1605	2843	3325	4435	3992	1726.08	159.31
550	1610	2843	3325	3128	3063	387.129	193.905
550	1711	2843	3325	1992	800	2664.55	145.785
551	1607	1691	8491	3085	8689	1407.99	267.652
551	1628	1691	8491	3315	6005	2969.44	301.348
552	1610	4827	735	3128	3063	2882.05	198.279
552	1634	4827	735	5619	2952	2354.22	168.534
552	1686	4827	735	2640	2011	2532.02	180.348
552	1720	4827	735	5616	1750	1285.59	165.839
553	1600	8438	8480	7198	7181	1795.83	178.032
553	1614	8438	8480	6869	6332	2660.01	305.968
554	1600	6941	9152	7198	7181	1987.68	168.555
554	1606	6941	9152	8161	9382	1241.49	185.432
554	1646	6941	9152	5696	9016	1252.41	167.013
555	1605	6978	3539	4435	3992	2583.03	171.917
555	1613	6978	3539	6810	5085	1555.1	261.083
556	1610	2813	3247	3128	3063	364.803	309.454
556	1615	2813	3247	2943	6116	2871.94	267.056
556	1735	2813	3247	2105	4484	1425.28	135.489
557	1602	5347	7337	5417	9279	1943.26	259.328
557	1608	5347	7337	7724	6516	2514.79	319.672
558	1607	1649	6839	3085	8689	2341.92	286.589
558	1635	1649	6839	1869	9318	2488.74	300.411
559	1610	3872	4798	3128	3063	1887.79	191.367
559	1615	3872	4798	2943	6116	1612.5	165.149
559	1753	3872	4798	3709	2730	2074.41	177.484
560	1607	3659	9440	3085	8689	945.239	147.2
560	1621	3659	9440	5822	9281	2168.84	198.8
561	1602	2617	8581	5417	9279	2885.69	210.151
561	1604	2617	8581	3433	9628	1327.43	144.849
562	1608	9716	5858	7724	6516	2097.86	254.07
562	1619	9716	5858	8336	7316	2007.53	196.93
563	1608	7706	6588	7724	6516	74.2159	187.956
563	1614	7706	6588	6869	6332	875.274	204.044
564	1610	1060	1858	3128	3063	2393.46	308.15
564	1644	1060	1858	1693	3327	1599.58	233.85
565	1603	1864	8504	1993	7524	988.454	106.488
565	1607	1864	8504	3085	8689	1234.94	166.512
566	1630	7576	1056	6953	3627	2645.41	267.49
566	1641	7576	1056	4833	645	2773.62	215.51
567	1620	2874	7284	1582	6119	1739.68	167.969
567	1632	2874	7284	4524	6421	1862.06	122.031
568	1608	9850	5091	7724	6516	2559.39	306.653
568	1609	9850	5091	7309	5549	2581.95	184.347
569	1608	9274	5504	7724	6516	1851.12	223.073
569	1612	9274	5504	7395	7036	2424.39	141.426
569	1740	9274	5504	9044	4623	910.528	179.502
570	1601	4128	8997	5303	9096	1179.16	184.096
570	1602	4128	8997	5417	9279	1319.49	290.394
570	1728	4128	8997	2213	6935	2814.08	93.5098
571	1603	3584	6041	1993	7524	2174.99	91.8034
571	1605	3584	6041	4435	3992	2218.69	136.28
571	1681	3584	6041	4797	4604	1880.52	90.7106
571	1714	3584	6041	2210	6595	1481.48	161.206
572	1605	4633	1155	4435	3992	2843.9	180.863
572	1610	4633	1155	3128	3063	2430.12	220.137
573	1610	2814	1119	3128	3063	1969.2	293.937
573	1641	2814	1119	4833	645	2073.89	270.063
574	1618	8644	3186	6243	3876	2498.18	291.992
574	1622	8644	3186	8388	5786	2612.57	136.008
575	1610	1405	1885	3128	3063	2087.2	249.022
575	1644	1405	1885	1693	3327	1470.48	188.978
576	1610	4684	5486	3128	3063	2879.59	204.529
576	1614	4684	5486	6869	6332	2343.06	275.471
577	1607	4696	6326	3085	8689	2859.91	220.918
577	1612	4696	6326	7395	7036	2790.82	200.791
577	1691	4696	6326	4535	6102	275.857	200.291
578	1610	3459	1344	3128	3063	1750.58	148.65
578	1634	3459	1344	5619	2952	2692.82	126.35
579	1610	2500	395	3128	3063	2740.91	123.868
579	1641	2500	395	4833	645	2346.36	113.807
579	1672	2500	395	1864	1048	911.54	98.7939
579	1677	2500	395	4543	1559	2351.33	100.746
579	1700	2500	395	741	868	1821.49	83.6564
579	1711	2500	395	1992	800	649.684	93.1283
580	1618	6583	1310	6243	3876	2588.43	159.64
580	1634	6583	1310	5619	2952	1904.06	100.29
580	1682	6583	1310	4076	602	2605.06	143.07
581	1600	6124	7846	7198	7181	1263.21	164.918
581	1608	6124	7846	7724	6516	2080.6	261.082
582	1634	6953	491	5619	2952	2799.3	188.985
582	1641	6953	491	4833	645	2125.59	204.282
582	1739	6953	491	7015	2862	2371.81	132.733
583	1600	5102	8826	7198	7181	2664.44	145.267
583	1602	5102	8826	5417	9279	551.755	186.561
583	1654	5102	8826	2201	8631	2907.55	205.172
584	1605	6360	2679	4435	3992	2330.15	156.433
584	1613	6360	2679	6810	5085	2447.72	237.568
584	1662	6360	2679	6476	1507	1177.73	135.999
585	1605	5785	6207	4435	3992	2593.98	273.697
585	1608	5785	6207	7724	6516	1963.47	413.303
586	1605	4310	3804	4435	3992	225.763	195.331
586	1618	4310	3804	6243	3876	1934.34	321.669
587	1609	8608	6701	7309	5549	1736.23	145.641
587	1614	8608	6701	6869	6332	1777.72	263.005
587	1651	8608	6701	8980	7939	1292.68	133.355
588	1605	3695	6118	4435	3992	2251.11	209.415
588	1607	3695	6118	3085	8689	2642.37	220.585
589	1610	2483	626	3128	3063	2520.91	212.114
589	1641	2483	626	4833	645	2350.08	194.886
590	1608	8126	6560	7724	6516	404.401	200.318
590	1612	8126	6560	7395	7036	872.317	127
590	1684	8126	6560	8308	7538	994.79	117.386
590	1719	8126	6560	8835	8714	2267.69	171.296
591	1630	9530	2213	6953	3627	2939.44	364
592	1610	2500	548	3128	3063	2592.22	211.994
592	1644	2500	548	1693	3327	2893.8	160.878
592	1678	2500	548	4531	2565	2862.39	160.127
593	1630	7402	719	6953	3627	2942.46	277.309
593	1634	7402	719	5619	2952	2857.51	206.691
594	1610	363	2542	3128	3063	2813.66	175.863
594	1645	363	2542	380	5433	2891.05	147.765
594	1745	363	2542	238	2892	371.652	135.373
595	1605	2314	5518	4435	3992	2612.91	307.089
595	1610	2314	5518	3128	3063	2586.43	373.774
595	1728	2314	5518	2213	6935	1420.59	121.137
596	1644	301	969	1693	3327	2738.22	293.371
596	1647	301	969	677	1752	868.599	316.629
597	1608	9697	4353	7724	6516	2927.68	232.34
597	1613	9697	4353	6810	5085	2978.35	233.66
598	1608	7505	5487	7724	6516	1052.05	230.828
598	1630	7505	5487	6953	3627	1940.18	212.172
599	1610	1128	2206	3128	3063	2175.88	320.564
599	1648	1128	2206	2045	2259	918.53	251.436
600	1600	8110	9353	7198	7181	2355.7	95.7582
600	1608	8110	9353	7724	6516	2863.14	151.595
600	1705	8110	9353	9272	7373	2295.79	112.647
601	1605	3303	4472	4435	3992	1229.56	271.519
601	1610	3303	4472	3128	3063	1419.83	330.481
602	1605	3247	4760	4435	3992	1414.63	170.735
602	1645	3247	4760	380	5433	2944.93	174.608
602	1673	3247	4760	2825	6657	1943.37	134.656
603	1644	569	629	1693	3327	2922.77	281.828
603	1647	569	629	677	1752	1128.18	304.172
604	1613	8395	3017	6810	5085	2605.54	149.962
604	1618	8395	3017	6243	3876	2317.11	162.615
604	1662	8395	3017	6476	1507	2441.86	85.8478
604	1710	8395	3017	8907	2254	918.865	93.5752
605	1610	1824	4445	3128	3063	1900.09	166.256
605	1620	1824	4445	1582	6119	1691.4	174.151
605	1667	1824	4445	2759	5535	1436.08	202.593
606	1610	4112	4783	3128	3063	1981.58	137.798
606	1618	4112	4783	6243	3876	2315.99	186.439
606	1706	4112	4783	2441	2726	2650.19	80.7633
607	1634	6259	799	5619	2952	2246.11	292.656
607	1641	6259	799	4833	645	1434.29	316.344
608	1610	2617	1503	3128	3063	1641.56	148.979
608	1647	2617	1503	677	1752	1955.91	122.021
609	1613	8999	3462	6810	5085	2725.04	235.562
609	1618	8999	3462	6243	3876	2786.92	255.438
610	1612	7997	4117	7395	7036	2980.43	224.261
610	1613	7997	4117	6810	5085	1531.66	355.739
611	1603	1202	4757	1993	7524	2877.84	135.348
611	1610	1202	4757	3128	3063	2564.98	244.553
611	1717	1202	4757	1734	5480	897.637	182.099
612	1610	730	2695	3128	3063	2426.07	296.703
612	1645	730	2695	380	5433	2760.28	249.297
613	1615	5117	5854	2943	6116	2189.73	189.047
613	1630	5117	5854	6953	3627	2886.25	249.813
613	1692	5117	5854	3295	6367	1892.84	199.14
614	1607	4942	9904	3085	8689	2219.16	219.569
614	1633	4942	9904	4125	7643	2404.08	300.431
615	1613	7890	5998	6810	5085	1414.2	238.042
615	1614	7890	5998	6869	6332	1074.24	256.958
616	1605	6311	5853	4435	3992	2642.48	181.843
616	1613	6311	5853	6810	5085	915.874	276.157
617	1604	6288	9229	3433	9628	2882.75	111.146
617	1614	6288	9229	6869	6332	2954.69	215.791
617	1656	6288	9229	7499	9508	1242.72	136.063
618	1618	7598	3480	6243	3876	1411.68	194.759
618	1622	7598	3480	8388	5786	2437.57	90.7176
618	1671	7598	3480	8726	4029	1254.51	95.267
618	1756	7598	3480	8746	4437	1494.57	132.256
619	1603	36	8958	1993	7524	2426.15	211.059
619	1635	36	8958	1869	9318	1868.02	345.941
620	1600	7265	8283	7198	7181	1104.03	163.757
620	1608	7265	8283	7724	6516	1825.64	259.243
621	1603	308	7294	1993	7524	1700.62	159.841
621	1623	308	7294	1700	8955	2167.16	309.159
622	1600	9557	8846	7198	7181	2887.4	179.037
622	1606	9557	8846	8161	9382	1495.36	196.963
623	1618	4057	3300	6243	3876	2260.61	260.17
623	1644	4057	3300	1693	3327	2364.15	145.927
623	1686	4057	3300	2640	2011	1915.57	174.903
624	1634	5109	376	5619	2952	2626	278.24
624	1641	5109	376	4833	645	385.405	300.76
625	1600	6066	4824	7198	7181	2614.74	201.263
625	1605	6066	4824	4435	3992	1830.95	210.996
625	1704	6066	4824	5365	6959	2247.14	138.74
626	1623	2477	9846	1700	8955	1182.21	423.046
626	1650	2477	9846	3639	8164	2044.35	205.954
627	1610	2169	4934	3128	3063	2102.46	277.126
627	1625	2169	4934	1796	6499	1608.84	206.874
628	1644	586	1113	1693	3327	2475.33	199.957
628	1648	586	1113	2045	2259	1855.26	206.67
628	1655	586	1113	548	2403	1290.56	127.373
629	1613	4635	3725	6810	5085	2565.19	222.633
629	1616	4635	3725	6721	5141	2521.2	166.367
630	1605	2342	2958	4435	3992	2334.48	152.654
630	1644	2342	2958	1693	3327	746.567	141.002
630	1678	2342	2958	4531	2565	2224	140.344
631	1609	9430	3505	7309	5549	2945.6	134.452
631	1630	9430	3505	6953	3627	2480	205.578
631	1740	9430	3505	9044	4623	1182.76	179.97
632	1603	1805	6232	1993	7524	1305.61	113.15
632	1623	1805	6232	1700	8955	2725.02	218.85
633	1610	3829	4312	3128	3063	1432.27	254.966
633	1615	3829	4312	2943	6116	2009.83	220.034
634	1610	5042	4501	3128	3063	2394	260.095
634	1618	5042	4501	6243	3876	1353.89	351.905
635	1647	831	222	677	1752	1537.73	193.6
635	1648	831	222	2045	2259	2371.32	185.4
636	1610	2584	2667	3128	3063	672.868	320.09
636	1644	2584	2667	1693	3327	1108.82	242.91
637	1608	8160	4339	7724	6516	2220.23	249.563
637	1619	8160	4339	8336	7316	2982.2	193.437
638	1607	938	6659	3085	8689	2954.74	306.668
638	1623	938	6659	1700	8955	2419.14	379.332
639	1630	9450	2927	6953	3627	2593.26	617
640	1603	1431	6054	1993	7524	1573.77	233.798
640	1623	1431	6054	1700	8955	2913.45	452.202
641	1609	9469	4924	7309	5549	2248.61	188.184
641	1614	9469	4924	6869	6332	2956.77	339.831
641	1671	9469	4924	8726	4029	1163.22	166.986
642	1609	7852	5593	7309	5549	544.78	93.02
642	1614	7852	5593	6869	6332	1229.8	167.98
643	1610	5059	4827	3128	3063	2615.43	153.045
643	1613	5059	4827	6810	5085	1769.91	190.955
644	1600	4469	7346	7198	7181	2733.98	316.973
644	1607	4469	7346	3085	8689	1928.5	350.027
645	1610	440	4102	3128	3063	2881.82	242.248
645	1620	440	4102	1582	6119	2317.86	253.752
646	1614	8914	7145	6869	6332	2200.68	201.937
646	1617	8914	7145	9872	7153	958.033	152.063
647	1619	9247	8583	8336	7316	1560.52	339.293
647	1626	9247	8583	8723	9494	1050.95	300.707
648	1607	3643	9708	3085	8689	1161.78	156.016
648	1623	3643	9708	1700	8955	2083.81	192.984
649	1610	2217	4770	3128	3063	1934.88	202.918
649	1644	2217	4770	1693	3327	1535.2	153.99
649	1655	2217	4770	548	2403	2896.25	98.0916
650	1605	6416	3469	4435	3992	2048.88	129.185
650	1614	6416	3469	6869	6332	2898.62	211.776
650	1748	6416	3469	7704	877	2894.38	197.039
651	1600	7597	5074	7198	7181	2144.45	134.547
651	1608	7597	5074	7724	6516	1447.58	213.001
651	1733	7597	5074	7271	6320	1287.94	140.452
652	1644	417	1566	1693	3327	2174.69	191.472
652	1647	417	1566	677	1752	319.681	206.653
652	1687	417	1566	1794	917	1522.28	204.875
653	1634	7558	1467	5619	2952	2442.32	226.821
653	1641	7558	1467	4833	645	2846.28	245.179
654	1644	918	500	1693	3327	2931.31	152.128
654	1647	918	500	677	1752	1274.98	164.189
654	1655	918	500	548	2403	1938.64	96.9055
654	1687	918	500	1794	917	970.188	162.777
655	1647	1766	173	677	1752	1918.11	259.495
655	1648	1766	173	2045	2259	2104.58	248.505
656	1609	4488	4613	7309	5549	2972.23	145.569
656	1614	4488	4613	6869	6332	2936.69	262.875
656	1665	4488	4613	5198	2706	2034.88	149.556
657	1630	6947	745	6953	3627	2882.01	207.798
657	1634	6947	745	5619	2952	2575.74	154.882
657	1709	6947	745	9856	17	2998.71	146.32
658	1610	2426	340	3128	3063	2812.03	211.842
658	1641	2426	340	4833	645	2426.25	194.636
658	1730	2426	340	1269	771	1234.67	170.523
659	1613	9774	5055	6810	5085	2964.15	300.629
659	1617	9774	5055	9872	7153	2100.29	244.371
660	1610	4849	3099	3128	3063	1721.38	208.841
660	1630	4849	3099	6953	3627	2169.24	238.159
661	1608	9527	4392	7724	6516	2786.07	165.53
661	1613	9527	4392	6810	5085	2803.99	166.47
662	1610	599	4472	3128	3063	2895.02	228.585
662	1620	599	4472	1582	6119	1918.05	239.441
662	1706	599	4472	2441	2726	2538.01	133.974
663	1634	3874	2750	5619	2952	1756.65	195.549
663	1648	3874	2750	2045	2259	1893.76	180.451
664	1618	4930	4680	6243	3876	1539.61	279.487
664	1624	4930	4680	4809	5077	415.03	203.513
665	1616	6985	5977	6721	5141	876.694	212.766
665	1630	6985	5977	6953	3627	2350.22	260.234
666	1605	4218	5775	4435	3992	1796.16	188.684
666	1614	4218	5775	6869	6332	2708.88	309.316
667	1603	3402	6328	1993	7524	1848.16	183.942
667	1605	3402	6328	4435	3992	2554.21	273.058
668	1620	955	6656	1582	6119	825.529	190.045
668	1645	955	6656	380	5433	1351.43	152.441
668	1724	955	6656	1645	8440	1912.79	128.514
669	1608	8572	7110	7724	6516	1035.35	180.183
669	1613	8572	7110	6810	5085	2684.26	181.206
669	1664	8572	7110	8954	7091	382.472	147.611
670	1618	6250	1513	6243	3876	2363.01	187.208
670	1630	6250	1513	6953	3627	2227.83	157.792
671	1610	1125	2338	3128	3063	2130.17	289.712
671	1647	1125	2338	677	1752	737.631	237.288
672	1618	4517	2151	6243	3876	2440.23	284.358
672	1634	4517	2151	5619	2952	1362.35	178.642
673	1630	8999	2682	6953	3627	2253.69	285.918
673	1662	8999	2682	6476	1507	2783.19	179.082
674	1641	6341	344	4833	645	1537.75	205.604
674	1652	6341	344	6015	506	364.033	201.396
675	1607	5634	7217	3085	8689	2943.5	193.54
675	1608	5634	7217	7724	6516	2204.43	277.46
676	1605	3552	2127	4435	3992	2063.47	277.383
676	1610	3552	2127	3128	3063	1027.56	337.617
677	1603	3205	9050	1993	7524	1948.75	145.661
677	1615	3205	9050	2943	6116	2945.67	227.127
677	1757	3205	9050	2650	8784	615.452	206.212
678	1610	4249	4404	3128	3063	1747.83	190.62
678	1630	4249	4404	6953	3627	2813.42	217.38
679	1608	6738	7929	7724	6516	1723.01	178.493
679	1613	6738	7929	6810	5085	2844.91	179.507
680	1600	9805	7362	7198	7181	2613.28	145.561
680	1608	9805	7362	7724	6516	2246.39	230.439
681	1613	8198	7337	6810	5085	2645.38	171.418
681	1622	8198	7337	8388	5786	1562.59	86.5824
682	1613	5908	3900	6810	5085	1489.24	293.133
682	1618	5908	3900	6243	3876	335.859	317.867
683	1622	9685	3437	8388	5786	2683.28	224.949
683	1630	9685	3437	6953	3627	2738.6	407.051
684	1602	3556	9120	5417	9279	1867.78	157.218
684	1607	3556	9120	3085	8689	638.437	135.184
684	1701	3556	9120	3760	9196	217.697	145.598
685	1630	9483	2299	6953	3627	2857.36	280
686	1610	5420	4335	3128	3063	2621.31	176.586
686	1630	5420	4335	6953	3627	1688.59	201.376
686	1749	5420	4335	3333	5883	2598.44	123.038
687	1630	9605	2671	6953	3627	2819.05	538
688	1610	973	2250	3128	3063	2303.26	205.242
688	1647	973	2250	677	1752	579.327	168.102
688	1687	973	2250	1794	917	1565.54	166.656
689	1602	7012	8764	5417	9279	1676.08	186.831
689	1626	7012	8764	8723	9494	1860.22	158.21
689	1684	7012	8764	8308	7538	1784.01	134.959
690	1605	4008	1116	4435	3992	2907.53	175.45
690	1610	4008	1116	3128	3063	2136.63	213.55
691	1624	7297	5400	4809	5077	2508.88	275.78
691	1630	7297	5400	6953	3627	1806.06	319.22
692	1610	1920	978	3128	3063	2409.67	191.943
692	1648	1920	978	2045	2259	1287.08	150.552
692	1730	1920	978	1269	771	683.118	154.505
693	1610	2642	1329	3128	3063	1800.82	155.953
693	1644	2642	1329	1693	3327	2211.92	118.35
693	1689	2642	1329	138	125	2778.42	148.697
694	1605	3944	5756	4435	3992	1831.06	160.194
694	1618	3944	5756	6243	3876	2969.81	263.806
695	1617	9796	9201	9872	7153	2049.41	201.215
695	1619	9796	9201	8336	7316	2384.29	190.785
696	1607	2524	7289	3085	8689	1508.22	245.205
696	1620	2524	7289	1582	6119	1502.09	296.795
697	1605	3073	3068	4435	3992	1645.85	202.963
697	1610	3073	3068	3128	3063	55.2268	247.037
698	1613	7844	5204	6810	5085	1040.83	162.651
698	1614	7844	5204	6869	6332	1490.98	175.576
698	1756	7844	5204	8746	4437	1184.02	119.772
699	1607	3850	8431	3085	8689	807.335	263.273
699	1654	3850	8431	2201	8631	1661.08	336.727
700	1600	8957	7642	7198	7181	1818.41	243.506
700	1608	8957	7642	7724	6516	1669.78	385.494
701	1605	3552	4283	4435	3992	929.715	198.453
701	1610	3552	4283	3128	3063	1291.58	241.547
702	1606	9197	9328	8161	9382	1037.41	214.077
702	1619	9197	9328	8336	7316	2188.48	238.779
702	1707	9197	9328	7978	9078	1244.37	220.144
703	1607	1834	9005	3085	8689	1290.29	240.017
703	1654	1834	9005	2201	8631	523.99	306.983
704	1610	5285	3400	3128	3063	2183.17	179.111
704	1652	5285	3400	6015	506	2984.65	161.195
704	1725	5285	3400	4980	4646	1282.79	137.694
705	1603	3405	9795	1993	7524	2674.17	146.502
705	1611	3405	9795	3967	9156	850.979	238.406
705	1663	3405	9795	2351	9746	1055.14	242.092
706	1610	347	4116	3128	3063	2973.68	207.518
706	1644	347	4116	1693	3327	1560.2	157.482
707	1603	1641	8765	1993	7524	1289.96	163.694
707	1635	1641	8765	1869	9318	598.158	268.306
708	1601	7907	8858	5303	9096	2614.85	261.848
708	1608	7907	8858	7724	6516	2349.14	509.152
709	1600	7571	9817	7198	7181	2662.26	235.087
709	1602	7571	9817	5417	9279	2220.17	301.913
710	1608	9155	9082	7724	6516	2938.05	348.839
710	1612	9155	9082	7395	7036	2698.84	221.161
711	1657	9913	2976	8268	3013	1645.42	609
712	1610	4960	993	3128	3063	2764.26	189.269
712	1641	4960	993	4833	645	370.45	173.896
712	1737	4960	993	5631	222	1022.1	199.835
713	1602	6761	9877	5417	9279	1471.03	285.061
713	1611	6761	9877	3967	9156	2885.53	255.089
713	1658	6761	9877	7830	7982	2175.73	128.85
714	1618	5129	4063	6243	3876	1129.59	428.687
714	1634	5129	4063	5619	2952	1214.26	269.313
715	1608	8870	4642	7724	6516	2196.63	230.574
715	1614	8870	4642	6869	6332	2619.18	250.31
715	1684	8870	4642	8308	7538	2950.03	135.116
716	1634	6653	489	5619	2952	2671.24	249.407
716	1641	6653	489	4833	645	1826.67	269.593
717	1608	8500	3857	7724	6516	2769.92	280.311
717	1618	8500	3857	6243	3876	2257.08	305.689
718	1620	1782	4084	1582	6119	2044.8	291.821
718	1647	1782	4084	677	1752	2580.55	228.179
719	1620	583	7855	1582	6119	2002.92	228
719	1623	583	7855	1700	8955	1567.7	233
720	1610	1004	5033	3128	3063	2896.94	308.671
720	1620	1004	5033	1582	6119	1230.24	323.329
721	1615	398	7065	2943	6116	2716.18	237.466
721	1620	398	7065	1582	6119	1515.51	288.234
721	1673	398	7065	2825	6657	2461.06	178.3
722	1634	6915	1256	5619	2952	2134.49	222.496
722	1641	6915	1256	4833	645	2169.8	240.504
723	1609	7956	3048	7309	5549	2583.33	160.932
723	1630	7956	3048	6953	3627	1158.12	246.068
724	1600	5423	5043	7198	7181	2778.79	215.27
724	1613	5423	5043	6810	5085	1387.64	342.73
725	1610	405	3510	3128	3063	2759.45	342.42
725	1648	405	3510	2045	2259	2062.67	268.58
726	1641	5903	509	4833	645	1078.61	258.142
726	1652	5903	509	6015	506	112.04	252.858
727	1605	3769	4735	4435	3992	997.8	154.252
727	1610	3769	4735	3128	3063	1790.66	187.748
728	1613	7116	2121	6810	5085	2979.75	268.665
728	1618	7116	2121	6243	3876	1960.14	291.335
729	1603	659	6427	1993	7524	1727.13	159.244
729	1645	659	6427	380	5433	1032.41	241.756
730	1615	677	5742	2943	6116	2296.66	219.302
730	1625	677	5742	1796	6499	1351	189.698
731	1608	6298	4554	7724	6516	2425.47	209.053
731	1614	6298	4554	6869	6332	1867.44	226.947
732	1634	7012	582	5619	2952	2749.06	222.496
732	1641	7012	582	4833	645	2179.91	240.504
733	1600	6631	9911	7198	7181	2788.26	326.873
733	1601	6631	9911	5303	9096	1558.14	266.127
734	1657	9821	2481	8268	3013	1641.59	337.652
734	1752	9821	2481	9957	1481	1009.21	171.348
735	1607	2334	7377	3085	8689	1511.74	217.708
735	1623	2334	7377	1700	8955	1700.6	269.292
736	1606	9367	9547	8161	9382	1217.23	262.836
736	1619	9367	9547	8336	7316	2457.71	293.164
737	1608	7179	9324	7724	6516	2860.4	362.303
737	1612	7179	9324	7395	7036	2298.17	229.697
738	1605	6094	2067	4435	3992	2541.24	194.953
738	1618	6094	2067	6243	3876	1815.13	321.047
739	1630	6046	5577	6953	3627	2150.62	218.301
739	1633	6046	5577	4125	7643	2821.1	226.674
739	1683	6046	5577	5085	3090	2666.21	117.024
740	1610	1330	2831	3128	3063	1812.91	258.917
740	1648	1330	2831	2045	2259	915.647	203.083
741	1608	9026	5584	7724	6516	1601.2	222.867
741	1613	9026	5584	6810	5085	2271.49	224.133
742	1603	1688	6355	1993	7524	1208.13	202.835
742	1607	1688	6355	3085	8689	2720.14	317.165
743	1608	7789	5003	7724	6516	1514.4	214.16
743	1630	7789	5003	6953	3627	1610.05	196.85
743	1666	7789	5003	7109	7645	2728.11	133.99
744	1610	4350	3754	3128	3063	1403.84	150.564
744	1618	4350	3754	6243	3876	1896.93	203.71
744	1678	4350	3754	4531	2565	1202.7	113.726
745	1657	9947	2076	8268	3013	1922.76	445
746	1614	5915	7229	6869	6332	1309.48	249.962
746	1616	5915	7229	6721	5141	2238.16	173.038
747	1602	3838	9358	5417	9279	1580.98	288.406
747	1603	3838	9358	1993	7524	2601.46	158.594
748	1605	2184	4310	4435	3992	2273.35	216.516
748	1615	2184	4310	2943	6116	1959.01	227.427
748	1678	2184	4310	4531	2565	2924.63	199.057
749	1605	6045	5272	4435	3992	2056.82	151.777
749	1608	6045	5272	7724	6516	2089.64	229.195
749	1703	6045	5272	4874	3844	1846.73	161.028
750	1610	3582	962	3128	3063	2149.49	219.127
750	1648	3582	962	2045	2259	2011.11	171.873
751	1657	9353	282	8268	3013	2938.64	334.605
751	1750	9353	282	6580	894	2839.73	201.395
752	1608	8951	8376	7724	6516	2228.26	340.43
752	1614	8951	8376	6869	6332	2917.65	369.57
753	1610	985	4078	3128	3063	2371.22	287.499
753	1648	985	4078	2045	2259	2105.32	225.501
754	1602	4048	8385	5417	9279	1635.05	396.242
754	1615	4048	8385	2943	6116	2523.76	339.758
755	1605	4429	1517	4435	3992	2475.01	247.164
755	1610	4429	1517	3128	3063	2020.57	300.836
756	1618	4064	4374	6243	3876	2235.18	315.066
756	1634	4064	4374	5619	2952	2107.16	197.934
757	1602	3087	9560	5417	9279	2346.88	441.319
757	1603	3087	9560	1993	7524	2311.31	242.681
758	1610	1278	2001	3128	3063	2133.15	253.43
758	1647	1278	2001	677	1752	650.54	207.57
759	1603	516	7605	1993	7524	1479.22	213.757
759	1607	516	7605	3085	8689	2788.34	334.243
760	1618	7642	1340	6243	3876	2896.29	301.161
760	1630	7642	1340	6953	3627	2388.53	253.839
761	1600	4715	6047	7198	7181	2729.7	218.234
761	1618	4715	6047	6243	3876	2654.81	376.766
762	1606	7157	6816	8161	9382	2755.43	142.479
762	1613	7157	6816	6810	5085	1765.44	206.195
762	1719	7157	6816	8835	8714	2533.39	175.326
763	1602	5521	9219	5417	9279	120.067	341.978
763	1611	5521	9219	3967	9156	1555.28	306.022
764	1607	2799	7580	3085	8689	1145.28	229.371
764	1620	2799	7580	1582	6119	1901.48	277.629
765	1600	6089	5589	7198	7181	1940.19	186.547
765	1630	6089	5589	6953	3627	2143.81	271.453
766	1602	7339	7354	5417	9279	2720.24	154.507
766	1619	7339	7354	8336	7316	997.724	147.626
766	1719	7339	7354	8835	8714	2021.79	162.866
767	1657	9742	1570	8268	3013	2062.75	451
768	1607	448	7701	3085	8689	2816.01	221.284
768	1623	448	7701	1700	8955	1772.01	273.716
769	1610	5435	4669	3128	3063	2810.96	192.172
769	1614	5435	4669	6869	6332	2195.89	258.828
770	1625	28	5065	1796	6499	2276.44	245.464
770	1644	28	5065	1693	3327	2406.84	249.536
771	1615	666	4922	2943	6116	2571.06	242.585
771	1627	666	4922	3345	5351	2713.13	262.415
772	1647	234	162	677	1752	1650.56	260.006
772	1648	234	162	2045	2259	2770.76	248.994
773	1610	2365	390	3128	3063	2779.77	270.484
773	1641	2365	390	4833	645	2481.14	248.516
774	1602	6643	6909	5417	9279	2668.33	201.102
774	1608	6643	6909	7724	6516	1150.22	247.898
775	1657	9654	1623	8268	3013	1962.93	490
776	1618	6490	1757	6243	3876	2133.35	199.146
776	1630	6490	1757	6953	3627	1926.47	167.854
777	1604	584	9867	3433	9628	2859.01	181.668
777	1623	584	9867	1700	8955	1441.25	280.332
778	1600	8660	8089	7198	7181	1721.02	314.274
778	1622	8660	8089	8388	5786	2319.01	252.726
779	1614	8980	7554	6869	6332	2439.18	281.352
779	1622	8980	7554	8388	5786	1864.48	131.648
780	1609	6880	4049	7309	5549	1560.14	201.009
780	1614	6880	4049	6869	6332	2283.03	362.991
781	1608	6883	3851	7724	6516	2794.55	331.73
781	1634	6883	3851	5619	2952	1551.1	227.27
782	1608	9772	5683	7724	6516	2210.93	189.848
782	1619	9772	5683	8336	7316	2174.58	147.152
783	1657	9484	796	8268	3013	2528.59	501
784	1618	6962	1451	6243	3876	2529.34	200.832
784	1634	6962	1451	5619	2952	2014.11	126.168
785	1610	5868	2188	3128	3063	2876.32	238.421
785	1618	5868	2188	6243	3876	1729.15	322.579
786	1615	4489	5806	2943	6116	1576.77	210.786
786	1620	4489	5806	1582	6119	2923.8	255.849
786	1668	4489	5806	5668	8078	2559.69	160.793
786	1681	4489	5806	4797	4604	1240.83	133.572
787	1630	6542	819	6953	3627	2837.92	221.539
787	1657	6542	819	8268	3013	2791.54	240.201
787	1716	6542	819	9451	1136	2926.22	159.259
788	1603	3634	5058	1993	7524	2962.1	192.903
788	1620	3634	5058	1582	6119	2310.07	365.097
789	1610	1023	1989	3128	3063	2363.15	208.479
789	1648	1023	1989	2045	2259	1057.06	163.521
790	1656	9011	8863	7499	9508	1643.83	175.128
790	1660	9011	8863	6424	9761	2738.43	216.872
791	1615	2963	8573	2943	6116	2457.08	99.4047
791	1620	2963	8573	1582	6119	2815.9	120.656
791	1674	2963	8573	4256	6347	2574.28	124.249
791	1721	2963	8573	470	9824	2789.27	106.69
792	1605	3633	1412	4435	3992	2701.78	211.984
792	1610	3633	1412	3128	3063	1726.51	258.016
793	1605	5893	2798	4435	3992	1884.52	172.459
793	1657	5893	2798	8268	3013	2384.71	259.541
794	1608	9263	8160	7724	6516	2251.95	314.911
794	1619	9263	8160	8336	7316	1253.66	244.089
795	1613	8296	2601	6810	5085	2894.56	313.763
795	1618	8296	2601	6243	3876	2416.7	340.237
796	1602	4025	7976	5417	9279	1906.69	186.363
796	1667	4025	7976	2759	5535	2749.77	225.637
797	1602	5844	8928	5417	9279	552.748	192.526
797	1607	5844	8928	3085	8689	2769.33	165.545
797	1668	5844	8928	5668	8078	868.03	125.929
798	1610	3918	945	3128	3063	2260.54	173.732
798	1648	3918	945	2045	2259	2287.95	136.268
799	1610	4912	1960	3128	3063	2097.44	287.03
799	1634	4912	1960	5619	2952	1218.16	243.97
800	1600	6161	9386	7198	7181	2436.68	254.616
800	1604	6161	9386	3433	9628	2738.71	225.384
801	1605	5528	6621	4435	3992	2847.15	98.4035
801	1608	5528	6621	7724	6516	2198.51	148.597
802	1610	1598	1224	3128	3063	2392.24	133.931
802	1647	1598	1224	677	1752	1061.61	109.696
802	1700	1598	1224	741	868	928.001	90.4525
802	1713	1598	1224	4229	880	2653.39	91.9211
803	1630	9274	3189	6953	3627	2361.97	239.416
803	1657	9274	3189	8268	3013	1021.28	259.584
804	1610	3373	777	3128	3063	2299.09	210.029
804	1641	3373	777	4833	645	1465.95	192.971
805	1610	863	2918	3128	3063	2269.64	230.477
805	1647	863	2918	677	1752	1180.74	188.771
805	1689	863	2918	138	125	2885.56	219.752
806	1613	6164	3740	6810	5085	1492.09	297.995
806	1634	6164	3740	5619	2952	958.107	203.005
807	1613	7331	3800	6810	5085	1386.6	237.482
807	1624	7331	3800	4809	5077	2826.87	187.518
808	1603	995	5928	1993	7524	1882.34	171.923
808	1615	995	5928	2943	6116	1957.05	268.077
809	1607	907	7300	3085	8689	2583.22	279.39
809	1615	907	7300	2943	6116	2355.24	278.61
810	1641	5193	543	4833	645	374.171	135.97
810	1652	5193	543	6015	506	822.832	133.187
810	1746	5193	543	4137	2532	2251.95	115.842
811	1618	8116	4844	6243	3876	2108.35	209.001
811	1657	8116	4844	8268	3013	1837.3	190.999
812	1605	2349	5820	4435	3992	2773.62	266.379
812	1620	2349	5820	1582	6119	823.219	339.621
813	1602	4836	9142	5417	9279	596.934	241.417
813	1607	4836	9142	3085	8689	1808.65	207.583
814	1623	6	9776	1700	8955	1882.47	299.876
814	1635	6	9776	1869	9318	1918.47	254.124
815	1612	5580	6660	7395	7036	1853.54	193.192
815	1614	5580	6660	6869	6332	1330.08	330.808
816	1608	9726	7019	7724	6516	2064.22	334.134
816	1609	9726	7019	7309	5549	2828.92	200.866
817	1657	9983	1505	8268	3013	2283.7	271
818	1623	1286	8801	1700	8955	441.715	291.543
818	1654	1286	8801	2201	8631	930.658	301.457
819	1619	9805	9243	8336	7316	2423.07	319.153
819	1656	9805	9243	7499	9508	2321.18	281.847
820	1610	5346	3665	3128	3063	2298.24	232.435
[truncated: 2,550 more rows]
