# Supplementary material for: Analysis of network disruption evolution of Chinese fresh cold chain under COVID-19
Source: PLoS One. 2023 Jan 26;18(1):e0278697. doi: 10.1371/journal.pone.0278697 (PMC9879514; doi:10.1371/journal.pone.0278697)
Supplement: S2 Table — (XLSX) [file pone.0278697.s002.xlsx]

## Sheet: V
Node vi	level	xi	yi	ηi	siin	siout	si
0	1	5082	4031	5.36	0	536	536
1	1	5271	8173	4.45	0	445	445
2	1	4564	4195	5.84	0	584	584
3	1	3648	5228	4.6	0	459	459
4	1	5476	2064	4.47	0	447	447
5	1	3713	2511	5.67	0	567	567
6	1	2845	1193	5.88	0	588	588
7	1	3590	3743	5.56	0	556	556
8	1	3434	1135	4.51	0	451	451
9	1	7275	6078	4.82	0	482	482
10	1	2307	1176	3.54	0	354	354
11	1	7777	6756	5.47	0	547	547
12	1	790	3935	5.65	0	565	565
13	1	9895	5752	4.95	0	495	495
14	1	8330	5726	4.08	0	408	408
15	1	9787	6165	4.29	0	429	429
16	1	9698	8090	6.03	0	603	603
17	1	1583	7181	5.81	0	581	581
18	1	5343	6450	5.97	0	597	597
19	1	6127	6959	5.16	0	516	516
20	1	7194	7364	5.01	0	501	501
21	1	7772	4446	4.73	0	473	473
22	1	8251	9135	5.64	0	564	564
23	1	3721	809	5.3	0	530	530
24	1	6949	3559	4.88	0	488	488
25	1	1665	1691	4.19	0	419	419
26	1	7476	1393	5.04	0	504	504
27	1	4026	9321	5.29	0	529	529
28	1	1094	6485	7.42	0	742	742
29	1	4460	8430	4.73	0	473	473
30	1	8994	1936	6.48	0	648	648
31	1	6499	6106	6.46	0	646	646
32	1	4365	7563	5.06	0	505	505
33	1	5781	5402	6.84	0	684	684
34	1	5210	5504	5.57	0	557	557
35	1	7862	3611	4.46	0	446	446
36	1	1967	2165	5.68	0	568	568
37	1	5169	3730	4.39	0	438	438
38	1	5011	7382	6.31	0	631	631
39	1	715	3022	4.14	0	413	413
40	1	3812	5101	6.08	0	608	608
41	1	9927	2859	5.97	0	597	597
42	1	8899	4924	4.41	0	441	441
43	1	7589	8492	5.39	0	539	539
44	1	8079	1493	5.17	0	517	517
45	1	8498	5637	5	0	500	500
46	1	7103	5140	3.29	0	329	329
47	1	8499	5135	4.11	0	411	411
48	1	6863	5818	3.1	0	310	310
49	1	1818	7508	4.5	0	450	450
50	1	2517	2245	6.65	0	665	665
51	1	4266	8307	6.83	0	683	683
52	1	2114	5280	3.73	0	373	373
53	1	6667	5641	3.45	0	345	345
54	1	6455	9503	5.42	0	542	542
55	1	6137	9063	5.91	0	591	591
56	1	3041	7994	3.99	0	399	399
57	1	4450	6898	6.65	0	665	665
58	1	7244	295	2.79	0	279	279
59	1	8114	3342	5.14	0	514	514
60	1	5539	2754	5.33	0	533	533
61	1	6059	1978	3.81	0	381	381
62	1	9265	3933	6.26	0	626	626
63	1	6200	9865	4.26	0	426	426
64	1	9457	1806	5.76	0	576	576
65	1	2931	6063	5.47	0	547	547
66	1	4220	8754	4.72	0	472	472
67	1	4103	218	5.09	0	509	509
68	1	9908	8609	5.27	0	527	527
69	1	5621	2746	5.26	0	526	526
70	1	6428	9654	4.54	0	454	454
71	1	4051	5373	5.31	0	531	531
72	1	309	2886	5.89	0	589	589
73	1	9380	653	5.09	0	509	509
74	1	7255	6817	5.25	0	525	525
75	1	6110	9075	4.83	0	483	483
76	1	9600	6491	4.84	0	484	484
77	1	1802	4591	5.61	0	561	561
78	1	7686	3764	3.38	0	338	338
79	1	552	2594	5.34	0	534	534
80	1	4521	1293	4.75	0	475	475
81	1	301	8393	4.58	0	458	458
82	1	9303	4488	5.26	0	526	526
83	1	6921	5323	5.06	0	505	505
84	1	8496	1942	4.36	0	436	436
85	1	3905	4377	5.78	0	578	578
86	1	705	8565	3.86	0	386	386
87	1	2078	2024	5.83	0	583	583
88	1	7396	5935	5.93	0	593	593
89	1	2766	1115	5.26	0	526	526
90	1	2269	3397	5.41	0	541	541
91	1	826	1096	5.32	0	532	532
92	1	1373	6939	5.94	0	594	594
93	1	8272	217	5.82	0	582	582
94	1	1069	9535	3.22	0	322	322
95	1	9764	1762	3.96	0	396	396
96	1	1452	4021	5.97	0	597	597
97	1	8152	7896	5.61	0	561	561
98	1	2889	8975	6.28	0	628	628
99	1	5556	5541	4.49	0	449	449
100	1	5932	8309	5.92	0	592	592
101	1	5026	8869	5.54	0	554	554
102	1	7346	2045	4.4	0	440	440
103	1	9776	8197	6.64	0	664	664
104	1	5437	50	4.83	0	483	483
105	1	4832	3886	3.8	0	380	380
106	1	906	3989	5.39	0	539	539
107	1	3944	8952	6.3	0	630	630
108	1	8795	6233	3.99	0	399	399
109	1	2674	2632	7.86	0	786	786
110	1	4063	3651	3.47	0	347	347
111	1	4974	8324	5.85	0	585	585
112	1	3948	8344	4.63	0	463	463
113	1	5646	1079	4.74	0	474	474
114	1	3207	6632	4.33	0	433	433
115	1	163	7765	3.25	0	325	325
116	1	4956	5791	5.39	0	539	539
117	1	6870	7927	4.91	0	491	491
118	1	1325	9135	3.16	0	316	316
119	1	9166	305	4.1	0	409	409
120	1	7154	4186	4.67	0	467	467
121	1	8680	9638	4.93	0	493	493
122	1	7168	4627	7.05	0	705	705
123	1	9011	560	3.31	0	331	331
124	1	1203	7484	6.68	0	668	668
125	1	6650	748	4.82	0	482	482
126	1	3811	6879	6.71	0	671	671
127	1	8236	9309	5.03	0	503	503
128	1	8104	263	5.49	0	549	549
129	1	7013	9114	5.94	0	594	594
130	1	1612	9416	5.69	0	569	569
131	1	9900	5813	5	0	500	500
132	1	6633	1302	4.19	0	419	419
133	1	7696	5141	5.98	0	598	598
134	1	2731	5752	4.25	0	425	425
135	1	6253	8994	4.35	0	434	434
136	1	4993	6873	6.08	0	608	608
137	1	7004	8233	5.88	0	588	588
138	1	4395	2594	4.4	0	440	440
139	1	9204	2061	2.96	0	296	296
140	1	5953	519	4.91	0	491	491
141	1	3944	4591	5.66	0	566	566
142	1	7038	5749	5.67	0	567	567
143	1	3675	5236	5.71	0	571	571
144	1	3710	8482	5.02	0	501	501
145	1	2636	596	5.32	0	532	532
146	1	995	4998	6.21	0	621	621
147	1	8805	3716	4.16	0	416	416
148	1	9148	4161	4.41	0	441	441
149	1	7663	8928	5.54	0	554	554
150	1	288	1344	5.64	0	564	564
151	1	7552	3366	7.09	0	709	709
152	1	7816	3208	6.19	0	619	619
153	1	2690	5783	4.76	0	476	476
154	1	5067	8462	5.81	0	581	581
155	1	5305	6797	2.44	0	244	244
156	1	8158	5451	5.44	0	544	544
157	1	6561	271	4.37	0	437	437
158	1	7525	6971	5.44	0	544	544
159	1	4188	2905	7.42	0	742	742
160	1	9003	3743	6.31	0	631	631
161	1	803	2786	5.89	0	589	589
162	1	4630	4333	3.81	0	381	381
163	1	3940	4677	4.47	0	447	447
164	1	1870	5535	5.71	0	571	571
165	1	7852	4893	3.32	0	332	332
166	1	1492	6238	5.44	0	544	544
167	1	83	773	4.02	0	401	401
168	1	9170	3525	6.17	0	617	617
169	1	4371	4990	4.17	0	417	417
170	1	2466	9082	7.5	0	750	750
171	1	3087	2637	4.73	0	473	473
172	1	7623	9785	3.08	0	308	308
173	1	3413	6140	3.98	0	398	398
174	1	8631	2925	5.87	0	587	587
175	1	768	7605	5.07	0	507	507
176	1	3507	6041	4.82	0	482	482
177	1	6571	8406	4.97	0	497	497
178	1	9374	3763	4.28	0	428	428
179	1	5946	4735	6.12	0	612	612
180	1	6548	5891	5.01	0	501	501
181	1	2666	7467	4.15	0	415	415
182	1	9556	5219	4.85	0	484	484
183	1	3400	9893	5.54	0	554	554
184	1	1098	2599	6.33	0	633	633
185	1	9368	135	5.41	0	541	541
186	1	3765	7348	4.13	0	413	413
187	1	5545	3182	3.55	0	355	355
188	1	6527	1705	5.63	0	563	563
189	1	194	4244	4.12	0	412	412
190	1	6793	3976	5.09	0	509	509
191	1	5804	4175	4.8	0	480	480
192	1	4840	3147	4.06	0	405	405
193	1	2602	5627	3.65	0	365	365
194	1	4948	7830	4.7	0	470	470
195	1	6983	8158	4.03	0	403	403
196	1	672	7293	5.83	0	583	583
197	1	3337	2455	5.99	0	599	599
198	1	8778	2913	5.63	0	563	563
199	1	8985	6074	4.2	0	420	420
200	1	6575	250	3.44	0	344	344
201	1	6876	3154	2.68	0	268	268
202	1	5848	5011	4.81	0	480	480
203	1	6268	5722	5	0	500	500
204	1	1287	6648	5.46	0	546	546
205	1	1898	988	4.76	0	476	476
206	1	6285	4040	4.98	0	498	498
207	1	7913	3086	5.11	0	511	511
208	1	9122	6842	4.76	0	476	476
209	1	5942	1110	4.48	0	448	448
210	1	9274	8351	4.26	0	426	426
211	1	8678	7780	5.92	0	592	592
212	1	7656	2622	5.41	0	541	541
213	1	9357	430	4.8	0	480	480
214	1	3808	389	4.11	0	411	411
215	1	6458	5780	5.61	0	561	561
216	1	7947	5731	5.09	0	509	509
217	1	9948	2865	5.83	0	583	583
218	1	1497	8396	5.58	0	558	558
219	1	7375	1858	5.34	0	534	534
220	1	560	1178	4.41	0	441	441
221	1	307	8620	5.64	0	564	564
222	1	9639	1009	5.15	0	515	515
223	1	7444	2356	6.57	0	657	657
224	1	6455	8267	3.43	0	343	343
225	1	3964	9366	4.28	0	428	428
226	1	4035	2249	6.19	0	619	619
227	1	5347	8599	3.29	0	329	329
228	1	6966	3126	4.04	0	404	404
229	1	5054	4931	5.94	0	594	594
230	1	4829	172	6.39	0	639	639
231	1	1794	3366	4.51	0	451	451
232	1	9937	7100	7.12	0	712	712
233	1	1491	6122	5.27	0	527	527
234	1	7283	2539	5.16	0	516	516
235	1	628	6473	4.72	0	472	472
236	1	5005	7493	2.98	0	298	298
237	1	7419	382	3.11	0	311	311
238	1	8632	3198	3.14	0	314	314
239	1	5722	7209	5.37	0	537	537
240	1	6387	9427	4.34	0	434	434
241	1	701	8411	5.91	0	591	591
242	1	4462	8950	5.76	0	576	576
243	1	5352	4279	4.09	0	409	409
244	1	8801	4565	4.53	0	453	453
245	1	4770	5566	4.61	0	461	461
246	1	5096	171	4.84	0	484	484
247	1	3095	6078	5.36	0	536	536
248	1	7683	3774	5.92	0	592	592
249	1	1652	7508	5.83	0	583	583
250	1	4844	2260	7.93	0	793	793
251	1	9613	3603	3.73	0	373	373
252	1	1805	7558	4.25	0	425	425
253	1	5983	2810	3.75	0	375	375
254	1	9615	7138	4.02	0	401	401
255	1	6478	3275	4.35	0	434	434
256	1	3787	2454	4.22	0	422	422
257	1	3427	6081	4.93	0	493	493
258	1	4267	2182	4.35	0	434	434
259	1	3098	1953	3.82	0	382	382
260	1	4245	4265	4.13	0	413	413
261	1	8870	8387	3.47	0	347	347
262	1	2404	6409	4.56	0	455	455
263	1	8024	6544	5.67	0	567	567
264	1	4156	4980	5.61	0	561	561
265	1	9263	420	3.13	0	313	313
266	1	4824	2922	5.5	0	550	550
267	1	3046	706	4.97	0	497	497
268	1	7430	573	4.23	0	423	423
269	1	3015	3831	4.48	0	448	448
270	1	251	7486	4.21	0	421	421
271	1	5318	6479	5.34	0	534	534
272	1	2542	1645	5.71	0	571	571
273	1	2363	2816	4.01	0	401	401
274	1	6623	5944	4.63	0	463	463
275	1	7985	9233	4.82	0	482	482
276	1	4897	4549	4.86	0	486	486
277	1	7471	1774	4.96	0	496	496
278	1	8812	3318	3.99	0	399	399
279	1	1053	2813	6.6	0	660	660
280	1	4069	9647	5.09	0	509	509
281	1	5383	4365	5.58	0	558	558
282	1	8481	1369	3.24	0	324	324
283	1	9789	904	5.44	0	544	544
284	1	9227	1336	4.89	0	488	488
285	1	9153	4496	4.33	0	433	433
286	1	7437	8178	4.77	0	476	476
287	1	9637	5516	5.87	0	587	587
288	1	1885	3656	5.42	0	542	542
289	1	4907	4445	3.14	0	314	314
290	1	6647	3178	6.59	0	659	659
291	1	6867	9221	4.35	0	434	434
292	1	3500	3618	5.23	0	523	523
293	1	3489	2720	5.24	0	524	524
294	1	8475	9648	5.61	0	561	561
295	1	9634	1869	5.42	0	542	542
296	1	3614	1847	4.98	0	498	498
297	1	7258	1916	4.89	0	488	488
298	1	4068	9711	5.33	0	533	533
299	1	7320	5616	4.7	0	470	470
300	1	5621	9851	5.22	0	522	522
301	1	6245	8666	6.08	0	608	608
302	1	5672	7426	2.61	0	261	261
303	1	5264	8773	4.56	0	455	455
304	1	2667	8032	4.66	0	466	466
305	1	9548	1186	5.12	0	512	512
306	1	2228	1256	5.08	0	508	508
307	1	1471	9306	4.45	0	445	445
308	1	8696	6681	5.44	0	544	544
309	1	4409	6211	4.7	0	470	470
310	1	4841	7155	3.4	0	340	340
311	1	1538	6841	5.99	0	599	599
312	1	7389	5764	5.69	0	569	569
313	1	251	6005	4.5	0	450	450
314	1	6308	1411	4.23	0	423	423
315	1	7989	4588	5.07	0	507	507
316	1	9227	2641	4.56	0	455	455
317	1	9116	8464	5.32	0	532	532
318	1	1020	1507	5.26	0	526	526
319	1	618	7821	5.17	0	517	517
320	1	2474	1265	5.66	0	566	566
321	1	4072	5648	5.03	0	503	503
322	1	3550	8504	5.2	0	520	520
323	1	1776	1015	5.21	0	521	521
324	1	2400	2423	5.21	0	521	521
325	1	8554	4022	5.71	0	571	571
326	1	4367	3166	4.3	0	430	430
327	1	6626	9665	4.4	0	440	440
328	1	5489	2519	3.87	0	387	387
329	1	1975	4779	3.92	0	392	392
330	1	171	5505	4.69	0	469	469
331	1	7981	598	5.53	0	553	553
332	1	3788	979	4.79	0	479	479
333	1	308	332	5.05	0	505	505
334	1	9793	959	3.33	0	333	333
335	1	7744	7026	3.39	0	339	339
336	1	7576	7449	5.91	0	591	591
337	1	3502	8706	4.86	0	486	486
338	1	7753	7495	3.31	0	331	331
339	1	4324	4254	6.26	0	626	626
340	1	4980	1290	5.05	0	505	505
341	1	494	1838	3.95	0	395	395
342	1	7971	9749	5.91	0	591	591
343	1	1000	1815	3.91	0	391	391
344	1	9851	414	3.9	0	390	390
345	1	9739	6639	5.56	0	556	556
346	1	658	6965	4.94	0	494	494
347	1	7890	6508	4.87	0	487	487
348	1	5563	8127	5.16	0	516	516
349	1	3783	3016	3.63	0	363	363
350	1	1551	5309	5.16	0	516	516
351	1	8718	9178	3.77	0	377	377
352	1	4518	4258	4.55	0	455	455
353	1	5100	3717	2.67	0	267	267
354	1	3810	7200	4.65	0	465	465
355	1	5217	3799	4.39	0	438	438
356	1	6638	2341	4.97	0	497	497
357	1	9903	8810	4.99	0	499	499
358	1	1413	3638	5.11	0	511	511
359	1	9875	8557	4.31	0	430	430
360	1	4194	4720	5.1	0	509	509
361	1	4648	1196	4.51	0	451	451
362	1	8411	6286	4.31	0	430	430
363	1	8091	1686	4.42	0	442	442
364	1	9442	4496	3.71	0	371	371
365	1	7458	7500	4.92	0	492	492
366	1	5688	1555	5.43	0	543	543
367	1	776	341	6.39	0	639	639
368	1	9687	4656	4.05	0	405	405
369	1	4662	5719	3.64	0	364	364
370	1	7776	5185	4.62	0	462	462
371	1	4322	831	4.56	0	455	455
372	1	9694	9379	4.93	0	493	493
373	1	9098	2110	5.18	0	518	518
374	1	9982	7045	5.62	0	562	562
375	1	9232	2569	3.53	0	353	353
376	1	7330	9085	4.73	0	473	473
377	1	3425	7654	5.79	0	579	579
378	1	3238	4871	4.99	0	499	499
379	1	5098	197	4.91	0	491	491
380	1	6772	1831	7.12	0	712	712
381	1	5410	6162	6.42	0	642	642
382	1	5362	5667	3.2	0	320	320
383	1	9342	7793	5.05	0	505	505
384	1	9374	7958	4.92	0	492	492
385	1	75	6713	5.02	0	501	501
386	1	7555	1808	6.68	0	668	668
387	1	3701	3798	4.9	0	490	490
388	1	9165	6504	4.55	0	455	455
389	1	4905	5129	5.33	0	533	533
390	1	2567	9030	5.31	0	531	531
391	1	3326	2407	5.75	0	575	575
392	1	9140	2923	3.56	0	356	356
393	1	7772	8581	4.31	0	430	430
394	1	5150	4268	5.02	0	501	501
395	1	972	7583	4.96	0	496	496
396	1	3886	5785	5.82	0	582	582
397	1	9914	4683	5.21	0	521	521
398	1	8163	9692	6.66	0	666	666
399	1	8779	7551	4.45	0	445	445
400	1	2655	9701	3.13	0	313	313
401	1	3310	7647	5.29	0	529	529
402	1	5650	492	4.07	0	407	407
403	1	9911	4586	5.22	0	522	522
404	1	8976	3643	5.23	0	523	523
405	1	4859	6452	4.77	0	476	476
406	1	5648	7899	4.97	0	497	497
407	1	7607	5147	5.06	0	505	505
408	1	8162	8387	4.13	0	413	413
409	1	1095	9028	5.83	0	583	583
410	1	9441	728	2.51	0	250	250
411	1	7530	7067	5.38	0	538	538
412	1	7786	736	5.54	0	554	554
413	1	386	5053	7.73	0	773	773
414	1	752	2792	5.89	0	589	589
415	1	2158	2580	3.79	0	379	379
416	1	8636	9045	5.06	0	505	505
417	1	7207	1339	4.93	0	493	493
418	1	8110	129	5.19	0	519	519
419	1	1650	652	3.68	0	368	368
420	1	9679	9516	3.99	0	399	399
421	1	7541	8906	5.28	0	528	528
422	1	7843	1761	4.4	0	440	440
423	1	5834	9143	4.28	0	428	428
424	1	3811	8967	4.89	0	488	488
425	1	7743	2032	4.12	0	412	412
426	1	5460	3229	3.77	0	377	377
427	1	3500	5240	3.64	0	364	364
428	1	1468	939	5.56	0	556	556
429	1	6163	9877	6.39	0	639	639
430	1	5967	3813	5.04	0	504	504
431	1	8493	5639	4.23	0	423	423
432	1	7222	4190	4.95	0	495	495
433	1	5760	802	4.91	0	491	491
434	1	9281	7254	5.11	0	511	511
435	1	2326	7991	6.93	0	693	693
436	1	7784	1147	6.38	0	638	638
437	1	3433	6704	5.1	0	509	509
438	1	8528	8704	4.86	0	486	486
439	1	2448	945	3.1	0	310	310
440	1	9146	7185	6.81	0	681	681
441	1	6297	2113	6.65	0	665	665
442	1	9480	7616	4.33	0	433	433
443	1	1346	1299	5.16	0	516	516
444	1	4789	8597	4.46	0	446	446
445	1	7414	5383	4.81	0	480	480
446	1	7498	999	4.28	0	428	428
447	1	7142	4929	5.22	0	522	522
448	1	4539	2069	5.05	0	505	505
449	1	1431	3358	5.88	0	588	588
450	1	1453	5490	7.16	0	716	716
451	1	961	2158	5.46	0	546	546
452	1	6695	6768	5.17	0	517	517
453	1	8700	7271	5.13	0	513	513
454	1	7317	1303	4.66	0	466	466
455	1	666	3454	3.66	0	366	366
456	1	4957	2310	2.87	0	287	287
457	1	2877	6197	4.72	0	472	472
458	1	3080	3423	5.63	0	563	563
459	1	6724	2413	7.38	0	738	738
460	1	3263	8941	3.72	0	372	372
461	1	8762	4531	5.13	0	513	513
462	1	9654	115	4.56	0	455	455
463	1	3074	6278	4.73	0	473	473
464	1	4553	5750	4.88	0	488	488
465	1	5078	4233	4.28	0	428	428
466	1	7372	4222	4.32	0	432	432
467	1	183	913	4.88	0	488	488
468	1	9294	7973	5.22	0	522	522
469	1	8959	2847	5.76	0	576	576
470	1	8110	8134	6.14	0	614	614
471	1	5679	9736	6.23	0	623	623
472	1	5307	3448	4.75	0	475	475
473	1	5672	5736	5.19	0	519	519
474	1	1749	6558	5.44	0	544	544
475	1	4479	3923	4.07	0	407	407
476	1	7529	6671	3.22	0	322	322
477	1	4738	3351	4.89	0	488	488
478	1	7363	7110	6.81	0	681	681
479	1	6205	135	6.84	0	684	684
480	1	7136	7383	4.69	0	469	469
481	1	7795	362	4.57	0	457	457
482	1	3189	7572	3.98	0	398	398
483	1	4241	4269	4.21	0	421	421
484	1	8385	7239	3.16	0	316	316
485	1	796	1332	5.96	0	596	596
486	1	5199	5281	5.29	0	529	529
487	1	3444	827	4.72	0	472	472
488	1	7156	7961	4.47	0	447	447
489	1	2605	8669	5.05	0	505	505
490	1	2330	8842	3.48	0	348	348
491	1	2361	7256	4.25	0	425	425
492	1	9362	1873	4.78	0	478	478
493	1	7105	41	5.72	0	572	572
494	1	8430	9656	4.18	0	418	418
495	1	7801	4075	4.66	0	466	466
496	1	8681	9551	4.97	0	497	497
497	1	6961	1302	4.63	0	463	463
498	1	3732	7487	4.58	0	458	458
499	1	4283	4362	6.05	0	605	605
500	1	7906	6400	3.89	0	389	389
501	1	9320	7824	4.59	0	459	459
502	1	1425	7420	4.49	0	449	449
503	1	300	2155	7.22	0	722	722
504	1	9848	7567	5.11	0	511	511
505	1	9878	5481	3.97	0	397	397
506	1	5103	5362	5.25	0	525	525
507	1	9583	4902	5.89	0	589	589
508	1	2568	8662	5.07	0	507	507
509	1	2916	8824	3.02	0	302	302
510	1	1967	8010	6.13	0	613	613
511	1	3340	4775	4.08	0	408	408
512	1	4327	8023	4.55	0	455	455
513	1	6390	9	3.26	0	326	326
514	1	9414	4277	4.93	0	493	493
515	1	834	6862	5.12	0	512	512
516	1	4345	8888	5.48	0	548	548
517	1	3302	4932	4.01	0	401	401
518	1	7899	3890	3.55	0	355	355
519	1	3170	9796	4.77	0	476	476
520	1	9218	1104	2.68	0	268	268
521	1	4	386	5.5	0	550	550
522	1	2028	6777	5.72	0	572	572
523	1	2570	6731	4.74	0	474	474
524	1	622	3823	4.31	0	430	430
525	1	8891	7325	6.32	0	632	632
526	1	2576	8623	4.74	0	474	474
527	1	6307	9112	4.18	0	418	418
528	1	6113	8936	6.17	0	617	617
529	1	6864	5185	5.26	0	526	526
530	1	8609	4245	5.14	0	514	514
531	1	3869	9354	4.26	0	426	426
532	1	8872	388	5.06	0	505	505
533	1	8555	7662	4.88	0	488	488
534	1	3465	7531	6.45	0	645	645
535	1	5271	4676	4.07	0	407	407
536	1	9219	1388	3.92	0	392	392
537	1	133	6111	5.23	0	523	523
538	1	5437	4340	2.99	0	299	299
539	1	9568	3522	5.34	0	534	534
540	1	5471	4462	4.62	0	462	462
541	1	7322	1635	6.38	0	638	638
542	1	5871	501	4.15	0	415	415
543	1	1793	7288	5.22	0	522	522
544	1	3	7704	2.68	0	268	268
545	1	8359	4423	5.35	0	535	535
546	1	6368	652	5.11	0	511	511
547	1	9935	1928	5.65	0	565	565
548	1	7883	6443	4.44	0	444	444
549	1	3276	7749	5.52	0	552	552
550	1	6145	6367	5.03	0	503	503
551	1	7998	110	4.98	0	498	498
552	1	7773	8134	6.01	0	601	601
553	1	742	9351	4.74	0	474	474
554	1	5884	1271	7.41	0	741	741
555	1	635	2101	4.36	0	436	436
556	1	5778	7781	4.42	0	442	442
557	1	7394	122	4.37	0	437	437
558	1	8324	9319	5.27	0	527	527
559	1	296	3045	4.86	0	486	486
560	1	1453	5515	2.25	0	225	225
561	1	5053	6138	3.95	0	395	395
562	1	8644	959	4.23	0	423	423
563	1	208	8059	4.93	0	493	493
564	1	8811	2876	5.86	0	586	586
565	1	614	2210	4.88	0	488	488
566	1	7318	6332	4.64	0	463	463
567	1	1468	5564	4.01	0	401	401
568	1	3884	6965	4.2	0	420	420
569	1	9447	3080	5.26	0	526	526
570	1	9617	6223	6.07	0	607	607
571	1	7889	6827	6.68	0	668	668
572	1	4823	4776	5.19	0	519	519
573	1	3695	6313	3.95	0	395	395
574	1	5056	8719	4.27	0	426	426
575	1	60	344	6.09	0	609	609
576	1	8343	3597	5.97	0	597	597
577	1	1274	1620	5.13	0	513	513
578	1	3150	3090	5.8	0	580	580
579	1	2009	3794	4.72	0	472	472
580	1	6644	7348	5.58	0	558	558
581	1	3966	2940	4.75	0	475	475
582	1	4449	2999	3.76	0	376	376
583	1	5888	6997	6.28	0	628	628
584	1	2424	5062	4.23	0	423	423
585	1	2710	1319	6.35	0	635	635
586	1	8257	3702	5.28	0	528	528
587	1	7827	6826	3.58	0	358	358
588	1	5823	2046	5.87	0	587	587
589	1	4405	7852	6.73	0	673	673
590	1	3740	9949	4.42	0	442	442
591	1	7607	1349	4.56	0	455	455
592	1	1903	2784	5.4	0	540	540
593	1	8010	7505	5.64	0	564	564
594	1	3332	495	5.08	0	508	508
595	1	9590	5181	5.28	0	528	528
596	1	5122	1079	4.16	0	416	416
597	1	5866	9504	5.53	0	553	553
598	1	7165	9578	4.01	0	401	401
599	1	6564	9506	4.86	0	486	486
600	1	4004	2878	5.28	0	528	528
601	1	4006	6300	2.73	0	273	273
602	1	8613	9122	5.85	0	585	585
603	1	1006	4279	5.2	0	520	520
604	1	6885	6002	4.31	0	430	430
605	1	8986	1752	3.78	0	378	378
606	1	2963	8668	5.62	0	562	562
607	1	8952	2639	5.04	0	504	504
608	1	7193	3682	4.31	0	430	430
609	1	4012	3861	4.84	0	484	484
610	1	3860	4478	5.55	0	555	555
611	1	2275	9241	5.08	0	508	508
612	1	1921	5899	4.79	0	479	479
613	1	8950	5200	4.75	0	475	475
614	1	8588	7352	2.49	0	249	249
615	1	740	843	4.19	0	419	419
616	1	5486	5442	4.85	0	484	484
617	1	9461	8301	4.91	0	491	491
618	1	4867	1678	4.87	0	487	487
619	1	332	9890	5.85	0	585	585
620	1	7962	3505	4.94	0	494	494
621	1	4867	1577	5.5	0	550	550
622	1	6858	1845	4.14	0	413	413
623	1	8367	5395	5.52	0	552	552
624	1	710	9975	4.59	0	459	459
625	1	1679	6057	4.16	0	416	416
626	1	9734	8952	4.26	0	426	426
627	1	1912	5177	4.2	0	420	420
628	1	7183	5629	5.66	0	566	566
629	1	7001	3384	4.26	0	426	426
630	1	8505	3022	3.97	0	397	397
631	1	7268	7320	5.97	0	597	597
632	1	7268	5114	5.88	0	588	588
633	1	9746	1421	6.61	0	661	661
634	1	9928	330	4.96	0	496	496
635	1	7951	5129	3.27	0	327	327
636	1	658	9826	5.14	0	514	514
637	1	5767	9161	2.88	0	288	288
638	1	8834	6117	3.61	0	361	361
639	1	4708	77	5.3	0	530	530
640	1	9121	5212	4.11	0	411	411
641	1	3033	5903	4.94	0	494	494
642	1	8567	8790	6.26	0	626	626
643	1	2419	6059	4.3	0	430	430
644	1	8429	3649	4.81	0	480	480
645	1	7156	2958	6.12	0	612	612
646	1	7432	7775	3.73	0	373	373
647	1	6555	7461	4.57	0	457	457
648	1	9894	7441	5.31	0	531	531
649	1	9390	7056	6.99	0	699	699
650	1	3127	3551	8	0	800	800
651	1	877	4788	6.32	0	632	632
652	1	8342	1143	3.95	0	395	395
653	1	2249	5211	6.02	0	602	602
654	1	1434	9103	5.12	0	512	512
655	1	9369	5160	5.5	0	550	550
656	1	8141	8725	4.63	0	463	463
657	1	4396	9966	4.97	0	497	497
658	1	9149	8953	5.06	0	505	505
659	1	6631	1178	5.49	0	549	549
660	1	3881	994	6.51	0	651	651
661	1	3210	3397	5.5	0	550	550
662	1	9240	3597	5.56	0	556	556
663	1	7032	5203	5.49	0	549	549
664	1	4911	7802	5.35	0	535	535
665	1	15	8387	6.19	0	619	619
666	1	8349	7690	5.7	0	570	570
667	1	5341	6338	4.24	0	424	424
668	1	2182	9649	5.39	0	539	539
669	1	826	8157	4.63	0	463	463
670	1	9440	7966	3.61	0	361	361
671	1	785	6917	4.41	0	441	441
672	1	9311	6581	5.3	0	530	530
673	1	1906	8496	3.98	0	398	398
674	1	9571	4742	6.47	0	647	647
675	1	2572	7525	3.92	0	392	392
676	1	5266	4233	5	0	500	500
677	1	5850	728	4.73	0	473	473
678	1	8747	7082	3.79	0	379	379
679	1	1800	552	3.83	0	383	383
680	1	4541	3420	4.66	0	466	466
681	1	4295	1769	3.89	0	389	389
682	1	772	1336	3.84	0	384	384
683	1	2644	2811	4.64	0	463	463
684	1	4510	1244	4.6	0	459	459
685	1	1162	1193	3.44	0	344	344
686	1	2151	8974	3.9	0	390	390
687	1	7562	1545	4.98	0	498	498
688	1	133	7676	3.22	0	322	322
689	1	8416	3919	6.38	0	638	638
690	1	4939	4659	4.98	0	498	498
691	1	2284	2641	4.05	0	405	405
692	1	6176	7091	5.11	0	511	511
693	1	6594	8818	5.23	0	523	523
694	1	4857	7306	4.37	0	437	437
695	1	7127	604	5.68	0	568	568
696	1	4053	8765	2.74	0	274	274
697	1	4391	2830	6.13	0	613	613
698	1	553	6941	5.14	0	514	514
699	1	6701	6356	4.2	0	420	420
700	1	9070	137	6.28	0	628	628
701	1	4628	1573	4.83	0	483	483
702	1	8573	5973	5.49	0	549	549
703	1	5020	1793	4.85	0	484	484
704	1	3375	6648	7.36	0	736	736
705	1	4013	1672	4.19	0	419	419
706	1	2650	1430	5.59	0	559	559
707	1	4300	6787	4.66	0	466	466
708	1	9553	8113	6.92	0	692	692
709	1	6372	3909	3.91	0	391	391
710	1	4072	9425	4.95	0	495	495
711	1	8947	2798	5.25	0	525	525
712	1	6400	4831	5.57	0	557	557
713	1	2217	8109	5.25	0	525	525
714	1	7194	7126	4.7	0	470	470
715	1	944	1623	4.92	0	492	492
716	1	6583	4815	4.97	0	497	497
717	1	7398	9836	5.68	0	568	568
718	1	918	5457	4.82	0	482	482
719	1	6982	5664	5.5	0	550	550
720	1	6671	8507	5.36	0	536	536
721	1	110	6603	4.71	0	471	471
722	1	3991	1828	4.35	0	434	434
723	1	4659	8411	3.7	0	370	370
724	1	9302	4726	6.01	0	601	601
725	1	7182	7065	5.71	0	571	571
726	1	5464	4912	4.97	0	497	497
727	1	6890	7045	5.33	0	533	533
728	1	8416	844	2.96	0	296	296
729	1	5316	9989	4.54	0	454	454
730	1	1226	9442	5.04	0	504	504
731	1	2263	1669	5.44	0	544	544
732	1	146	3499	3.56	0	356	356
733	1	4740	3402	7.1	0	710	710
734	1	8664	4416	5.05	0	505	505
735	1	6723	317	4.15	0	415	415
736	1	1524	107	5.35	0	535	535
737	1	5161	3805	5.41	0	541	541
738	1	4957	8137	5.12	0	512	512
739	1	5601	2792	5.93	0	593	593
740	1	8029	6728	5.82	0	582	582
741	1	8415	6901	5.4	0	540	540
742	1	6633	9033	4.93	0	493	493
743	1	2127	2375	4.91	0	491	491
744	1	4169	1952	3.55	0	355	355
745	1	1636	714	5.97	0	597	597
746	1	8955	8879	4.84	0	484	484
747	1	7892	7830	5.66	0	566	566
748	1	7	7808	5.44	0	544	544
749	1	2659	1338	3.01	0	301	301
750	1	9674	967	6.15	0	615	615
751	1	7323	558	2.97	0	297	297
752	1	7403	2238	2.6	0	260	260
753	1	5302	596	4.79	0	479	479
754	1	2547	4628	5.57	0	557	557
755	1	8949	9680	5.62	0	562	562
756	1	8716	4915	4.09	0	409	409
757	1	2333	7507	5.89	0	589	589
758	1	9428	7293	5.18	0	518	518
759	1	2762	6399	6.52	0	652	652
760	1	5787	2586	5.55	0	555	555
761	1	9171	893	3.6	0	360	360
762	1	21	9091	6.64	0	664	664
763	1	6770	4941	3.57	0	357	357
764	1	2550	4991	3.63	0	363	363
765	1	4783	3440	4.69	0	469	469
766	1	997	6340	6.21	0	621	621
767	1	5003	7238	3.32	0	332	332
768	1	3109	9390	6.66	0	666	666
769	1	9023	5876	5.97	0	597	597
770	1	2280	4202	4.75	0	475	475
771	1	9595	9035	3.72	0	372	372
772	1	1859	9479	4.43	0	443	443
773	1	8174	6365	4.7	0	470	470
774	1	8307	3762	5.2	0	520	520
775	1	7043	4592	4.11	0	411	411
776	1	8580	3269	3.64	0	364	364
777	1	215	6937	4.93	0	493	493
778	1	8869	3965	3.84	0	384	384
779	1	3153	5266	3.63	0	363	363
780	1	2802	657	3.18	0	318	318
781	1	2277	3069	5.78	0	578	578
782	1	5752	9445	5.08	0	508	508
783	1	4440	9595	5.5	0	550	550
784	1	4469	8531	4.96	0	496	496
785	1	3272	2522	6.99	0	699	699
786	1	4536	8015	6.46	0	646	646
787	1	5643	526	4.86	0	486	486
788	1	9006	1028	5.66	0	566	566
789	1	1524	6511	3.41	0	341	341
790	1	5422	9533	3.5	0	350	350
791	1	9409	1573	4.7	0	470	470
792	1	1126	7611	4.12	0	412	412
793	1	6510	6261	5.69	0	569	569
794	1	5157	2911	4.62	0	462	462
795	1	2551	604	5.34	0	534	534
796	1	9913	6835	5.62	0	562	562
797	1	1156	8435	4.32	0	432	432
798	1	6433	9034	3.7	0	370	370
799	1	4755	4557	6.14	0	614	614
800	1	3318	3494	4.57	0	457	457
801	1	7664	6929	4.91	0	491	491
802	1	7343	9538	6.06	0	606	606
803	1	6909	3918	5.19	0	519	519
804	1	5079	846	4.51	0	451	451
805	1	168	7503	5.96	0	596	596
806	1	4861	4375	4.87	0	487	487
807	1	5939	597	4.2	0	420	420
808	1	7967	3641	4.56	0	455	455
809	1	9212	7355	5.73	0	573	573
810	1	2178	4796	3.54	0	354	354
811	1	7245	889	5.53	0	553	553
812	1	7499	9720	4.82	0	482	482
813	1	2250	3385	4.32	0	432	432
814	1	9999	5938	5.24	0	524	524
815	1	6476	1264	5.77	0	577	577
816	1	1216	4662	4.6	0	459	459
817	1	2628	8781	4.52	0	451	451
818	1	7120	4841	4.41	0	441	441
819	1	618	2758	4.07	0	407	407
820	1	4224	5042	5.25	0	525	525
821	1	7826	6638	4.41	0	441	441
822	1	7271	7890	4.64	0	463	463
823	1	6723	8136	5.8	0	580	580
824	1	7079	3419	4.47	0	447	447
825	1	6902	5088	4.97	0	497	497
826	1	1685	2825	5.12	0	512	512
827	1	3524	1486	5.71	0	571	571
828	1	7961	7378	6.58	0	658	658
829	1	7364	6582	5.35	0	535	535
830	1	4460	5025	4.34	0	434	434
831	1	6966	5065	5.42	0	542	542
832	1	580	6121	4.99	0	499	499
833	1	5683	5090	5.24	0	524	524
834	1	5020	1335	3.88	0	388	388
835	1	4118	2815	4.68	0	468	468
836	1	5492	7950	5.45	0	545	545
837	1	4233	2431	4.82	0	482	482
838	1	4143	4355	4.26	0	426	426
839	1	2064	9863	4.08	0	408	408
840	1	4896	3506	4.92	0	492	492
841	1	6019	5458	4.96	0	496	496
842	1	3393	9915	4.76	0	476	476
843	1	1246	1886	4	0	400	400
844	1	6182	9432	4.31	0	430	430
845	1	399	7668	5.2	0	520	520
846	1	9698	3193	2.34	0	234	234
847	1	5305	3901	5.59	0	559	559
848	1	3271	9520	5.73	0	573	573
849	1	7183	3829	4.76	0	476	476
850	1	3158	5758	5.6	0	560	560
851	1	2	7772	4.47	0	447	447
852	1	8847	1862	4.13	0	413	413
853	1	7841	5060	5.38	0	538	538
854	1	1264	3709	5.21	0	521	521
855	1	386	4019	6.7	0	670	670
856	1	3993	6927	4.18	0	418	418
857	1	10	3010	4.08	0	408	408
858	1	9227	4955	4.34	0	434	434
859	1	9834	3707	3.79	0	379	379
860	1	9727	6703	5.15	0	515	515
861	1	9659	3708	4.42	0	442	442
862	1	1741	7940	3.43	0	343	343
863	1	463	8836	4.6	0	459	459
864	1	5890	7150	5.12	0	512	512
865	1	2617	1949	5.14	0	514	514
866	1	2852	9417	6.3	0	630	630
867	1	7013	9433	4	0	400	400
868	1	4178	1438	4.95	0	495	495
869	1	1759	7819	3.22	0	322	322
870	1	8835	4162	4.71	0	471	471
871	1	7578	4530	5.44	0	544	544
872	1	4666	7242	4.56	0	455	455
873	1	7426	9706	4.9	0	490	490
874	1	3890	7105	5.21	0	521	521
875	1	6985	6558	4.16	0	416	416
876	1	1732	1296	6.08	0	608	608
877	1	1049	1360	4.68	0	468	468
878	1	8993	7305	3.41	0	341	341
879	1	2684	4012	4.75	0	475	475
880	1	8259	2615	5.06	0	505	505
881	1	1133	2423	5.82	0	582	582
882	1	4964	3184	5.45	0	545	545
883	1	6618	3446	6.45	0	645	645
884	1	9702	985	6.82	0	682	682
885	1	8970	2984	4.62	0	462	462
886	1	7341	7877	3.08	0	308	308
887	1	566	7963	4.39	0	438	438
888	1	7356	8788	6.93	0	693	693
889	1	264	4421	4.8	0	480	480
890	1	8140	9992	3.63	0	363	363
891	1	6176	9410	3.23	0	323	323
892	1	8360	3295	4	0	400	400
893	1	7592	5731	4.47	0	447	447
894	1	7664	8947	5.97	0	597	597
895	1	9618	6493	5.33	0	533	533
896	1	4543	4741	4.57	0	457	457
897	1	5922	9565	7.47	0	747	747
898	1	8119	9870	3.75	0	375	375
899	1	4206	3400	4.41	0	441	441
900	2	5646	5405	227.35	24691	24691	49382.1
901	2	2726	2699	225.7	13142.9	13142.9	26285.7
902	2	2069	3747	156.96	819.578	819.578	1639.16
903	2	8522	5749	186.61	13725.6	13725.6	27451.3
904	2	1903	4314	187.4	2122.91	2122.91	4245.81
905	2	5831	9217	305.29	27246.1	27246.1	54492.2
906	2	7437	2852	198.58	22041	22041	44082
907	2	1388	9769	255.64	5465.88	5465.88	10931.8
908	2	9770	6668	141.11	2017.32	2017.32	4034.63
909	2	9421	7807	211.35	7309.5	7309.5	14619
910	2	2222	4017	226.05	9105.79	9105.79	18211.6
911	2	6617	9726	177.45	864.656	864.656	1729.31
912	2	4117	8364	162.29	1790.68	1790.68	3581.35
913	2	2903	8824	197.4	1724.59	1724.59	3449.19
914	2	114	4623	246.37	1436.59	1436.59	2873.18
915	2	958	8224	221.7	3294.44	3294.44	6588.88
916	2	8117	6502	149.99	2717.52	2717.52	5435.04
917	2	2134	4406	232.68	5547.51	5547.51	11095
918	2	7924	8924	109.22	229.932	229.932	459.864
919	2	950	2706	201.95	553.562	553.562	1107.12
920	2	3269	1192	234.93	3148.91	3148.91	6297.83
921	2	8052	2006	163.54	4750.93	4750.93	9501.86
922	2	1055	9522	206.79	2329.28	2329.28	4658.57
923	2	4483	8959	186.75	316.255	316.255	632.509
924	2	1354	7406	219.4	1507.69	1507.69	3015.39
925	2	3056	3332	226.51	5062.32	5062.32	10124.6
926	2	6704	4893	187.93	1947.49	1947.49	3894.97
927	2	3933	9257	187.04	2274.51	2274.51	4549.02
928	2	3652	842	174.23	541.87	541.87	1083.74
929	2	5013	535	179.67	344.94	344.94	689.881
930	2	6453	3077	192.38	3058.75	3058.75	6117.5
931	2	2455	1505	229.61	3428.66	3428.66	6857.33
932	2	2466	4189	185.53	4442.85	4442.85	8885.71
933	2	1265	6464	198.69	4398.4	4398.4	8796.79
934	2	692	343	247.15	1469.34	1469.34	2938.68
935	2	8070	4638	204.03	3382.35	3382.35	6764.69
936	2	5307	6512	179.62	185.897	185.897	371.795
937	2	6117	3887	226.81	3053.78	3053.78	6107.56
938	2	470	1565	259.95	1248.51	1248.51	2497.01
939	2	7730	470	273.95	12025.5	12025.5	24051.1
940	2	5800	3533	139.05	530.512	530.512	1061.02
941	2	7119	5294	240.01	8552.09	8552.09	17104.2
942	2	3230	329	280.22	3411.85	3411.85	6823.69
943	2	5593	2320	251.58	4670.76	4670.76	9341.52
944	2	6768	8138	168.51	1496.15	1496.15	2992.3
945	2	6276	9474	212.62	503.77	503.77	1007.54
946	2	9641	5599	242.24	5952.8	5952.8	11905.6
947	2	52	8833	271.84	1501.71	1501.71	3003.43
948	2	5564	2583	321.06	9892	9892	19784
949	2	6855	6607	195.19	3229.31	3229.31	6458.63
950	2	524	7875	292.45	3104.73	3104.73	6209.46
951	2	5231	924	234.74	1970.58	1970.58	3941.17
952	2	7562	6804	170.86	2565.42	2565.42	5130.84
953	2	3961	5428	245.34	1257.01	1257.01	2514.02
954	2	4099	6849	231.17	1957.7	1957.7	3915.41
955	2	6817	3688	169.12	339.936	339.936	679.872
956	2	6788	9613	229.53	1868.72	1868.72	3737.43
957	2	9141	4062	195.45	1486.47	1486.47	2972.94
958	2	4853	5243	189.27	293.551	293.551	587.102
959	2	1859	7382	217.46	905.342	905.342	1810.68
960	2	2653	7563	158.07	237.454	237.454	474.909
961	2	7325	3643	232.95	2052.08	2052.08	4104.15
962	2	9223	3700	227.5	905.39	905.39	1810.78
963	2	9097	9142	248.29	5919.25	5919.25	11838.5
964	2	2000	4001	127.23	901.974	901.974	1803.95
965	2	4482	5747	288.34	2038.08	2038.08	4076.17
966	2	7339	9659	224.72	4565.32	4565.32	9130.65
967	2	2045	315	219.75	1281.55	1281.55	2563.1
968	2	8557	3429	221.35	770.585	770.585	1541.17
969	2	5102	7864	222.09	1459.73	1459.73	2919.45
970	2	7144	2956	171.04	1072.48	1072.48	2144.95
971	2	8136	6156	180.23	874.564	874.564	1749.13
972	2	4605	2745	154.34	375.641	375.641	751.281
973	2	1689	8002	271.58	2063.8	2063.8	4127.6
974	2	6847	4249	198.35	540.36	540.36	1080.72
975	2	3997	4115	175.89	224.471	224.471	448.942
976	2	404	1149	195.48	499.956	499.956	999.912
977	2	5443	9219	228.75	1836.43	1836.43	3672.87
978	2	5689	9522	253.75	729.101	729.101	1458.2
979	2	2920	3320	171.33	1097.39	1097.39	2194.78
980	2	3529	3281	205.88	362.927	362.927	725.853
981	2	4979	6810	198.56	1741.68	1741.68	3483.35
982	2	1307	2295	272.16	643.035	643.035	1286.07
983	2	8537	9868	172.7	900.447	900.447	1800.89
984	2	66	6253	226.99	662.069	662.069	1324.14
985	2	8548	1323	155.08	348.114	348.114	696.228
986	2	6451	9239	165.64	543.214	543.214	1086.43
987	2	7300	7278	254.95	3125.88	3125.88	6251.77
988	2	185	9638	153.55	103.626	103.626	207.253
989	2	941	5675	194.59	296.597	296.597	593.193
990	2	1321	6857	186.21	1406.32	1406.32	2812.64
991	2	5153	5067	286	2401.51	2401.51	4803.03
992	2	9516	9670	193.29	1023.17	1023.17	2046.35
993	2	1140	8278	220.31	744.739	744.739	1489.48
994	2	1198	5718	225.42	669.71	669.71	1339.42
995	2	884	6825	255.99	3496.76	3496.76	6993.52
996	2	140	557	149.73	177.595	177.595	355.189
997	2	5768	2058	232.4	1487.29	1487.29	2974.59
998	2	7038	9755	289.66	871.759	871.759	1743.52
999	2	1521	6601	241.15	1333.71	1333.71	2667.42
1000	2	6643	990	253.48	972.057	972.057	1944.11
1001	2	6852	861	135	208.693	208.693	417.387
1002	2	5356	5393	269.78	2125.47	2125.47	4250.94
1003	2	9889	658	195.26	1047.08	1047.08	2094.15
1004	2	9009	6387	285.77	3541.48	3541.48	7082.97
1005	2	1948	135	171.9	486.243	486.243	972.486
1006	2	1866	103	216.96	433.013	433.013	866.027
1007	2	7841	1320	122.56	336.211	336.211	672.422
1008	2	6555	2079	186.56	609.39	609.39	1218.78
1009	2	6621	9405	195.04	1382.43	1382.43	2764.86
1010	2	2489	4438	224.23	819.913	819.913	1639.83
1011	2	3901	2757	231.54	793.628	793.628	1587.26
1012	2	428	1349	189.29	844.42	844.42	1688.84
1013	2	6802	9922	175.7	367.478	367.478	734.956
1014	2	9639	5001	233.31	673.976	673.976	1347.95
1015	2	9692	598	143.77	562.881	562.881	1125.76
1016	2	1790	577	163.97	438.943	438.943	877.886
1017	2	9622	3839	223.82	522.901	522.901	1045.8
1018	2	7598	3259	185.26	450.71	450.71	901.42
1019	2	1756	9715	224.68	980.098	980.098	1960.2
1020	2	1756	1787	201.64	335.999	335.999	671.997
1021	2	5062	7734	253.74	1481.23	1481.23	2962.47
1022	2	3036	9498	291.86	5211.59	5211.59	10423.2
1023	2	699	9024	148.68	760.089	760.089	1520.18
1024	2	4166	5703	286.81	1212.81	1212.81	2425.62
1025	2	7963	7307	151.59	469.115	469.115	938.231
1026	2	8883	6587	278.08	1389.17	1389.17	2778.34
1027	2	4841	8793	181.8	309.608	309.608	619.215
1028	2	354	5598	150	397.86	397.86	795.721
1029	2	7393	7919	160.84	286.797	286.797	573.594
1030	2	2321	892	177.52	814.624	814.624	1629.25
1031	2	2751	3520	299.66	1912.81	1912.81	3825.63
1032	2	4485	8488	191.4	479.771	479.771	959.543
1033	2	2243	3514	252.56	1108.94	1108.94	2217.87
1034	2	2613	5046	152.68	282.137	282.137	564.274
1035	2	2217	6580	211.15	805.304	805.304	1610.61
1036	2	1899	2200	272.13	1142.55	1142.55	2285.1
1037	2	1456	4969	207.08	210.822	210.822	421.644
1038	2	4129	2323	210.89	777.952	777.952	1555.9
1039	2	6321	1615	303.6	1071.48	1071.48	2142.96
1040	2	391	3161	207.94	785.813	785.813	1571.63
1041	2	9841	4953	227.61	857.096	857.096	1714.19
1042	2	8373	9081	219.67	1761.05	1761.05	3522.09
1043	2	2467	42	151.7	185.971	185.971	371.941
1044	2	269	6890	131.91	146.522	146.522	293.045
1045	2	6628	740	240.76	1663.83	1663.83	3327.67
1046	2	7804	172	215.1	452.528	452.528	905.056
1047	2	8980	9921	154.62	403.847	403.847	807.694
1048	2	1046	5323	274.98	1324.32	1324.32	2648.64
1049	2	721	7397	201.74	489.397	489.397	978.794
1050	2	5773	1796	158.26	447.09	447.09	894.179
1051	2	2818	959	272.66	1100.36	1100.36	2200.73
1052	2	7294	4096	250.98	562.215	562.215	1124.43
1053	2	233	340	167	266.256	266.256	532.513
1054	2	2713	7285	238.25	1067.21	1067.21	2134.43
1055	2	7842	9004	148.28	332.174	332.174	664.348
1056	2	5453	2131	292.02	1249.94	1249.94	2499.89
1057	2	855	5880	265.01	1530.01	1530.01	3060.02
1058	2	6661	3340	168.84	427.985	427.985	855.971
1059	2	1868	3405	233.96	356.512	356.512	713.023
1060	2	7475	5699	232.64	638.096	638.096	1276.19
1061	2	4586	4762	261.58	604.045	604.045	1208.09
1062	2	9347	7761	272.71	821.71	821.71	1643.42
1063	2	6224	4708	250.46	556.525	556.525	1113.05
1064	2	9182	5273	120.27	188.393	188.393	376.786
1065	2	8915	9795	218.3	524.421	524.421	1048.84
1066	2	6958	3890	121.08	183.644	183.644	367.288
1067	2	1301	818	217.72	357.734	357.734	715.468
1068	2	3905	6454	161.07	273.259	273.259	546.518
1069	2	1250	1786	235.99	484.803	484.803	969.606
1070	2	8984	1595	227.81	759.492	759.492	1518.98
1071	2	5910	4605	255.91	1736.64	1736.64	3473.28
1072	2	3145	8771	158.53	623.531	623.531	1247.06
1073	2	9746	1681	242.19	1332.89	1332.89	2665.78
1074	2	5834	1593	239.22	567.822	567.822	1135.64
1075	2	4261	4238	207.35	632.413	632.413	1264.83
1076	2	7548	2651	212.52	869.507	869.507	1739.01
1077	2	8371	5507	173.84	854.358	854.358	1708.72
1078	2	5802	7175	152.85	208.3	208.3	416.6
1079	2	2333	4498	236.58	495.767	495.767	991.535
1080	2	3654	6053	222.09	510.565	510.565	1021.13
1081	2	9110	3650	193.7	556.566	556.566	1113.13
1082	2	8856	5040	225.42	955.823	955.823	1911.65
1083	2	9322	3094	214.89	1702.98	1702.98	3405.96
1084	2	2634	1825	218.59	532.91	532.91	1065.82
1085	2	5142	1762	178.08	433.016	433.016	866.032
1086	2	6316	204	289.83	975.68	975.68	1951.36
1087	2	9526	3550	163.67	375.952	375.952	751.904
1088	2	4356	7712	219.15	516.74	516.74	1033.48
1089	2	9148	3857	227.64	1431.73	1431.73	2863.45
1090	2	2312	6143	211.89	555.426	555.426	1110.85
1091	2	6689	6510	153.3	105.359	105.359	210.718
1092	2	5616	3618	215.09	665.137	665.137	1330.27
1093	2	2978	3716	201.81	540.192	540.192	1080.38
1094	2	845	4405	227.09	1448.81	1448.81	2897.61
1095	2	5997	9214	205.53	826.145	826.145	1652.29
1096	2	9939	4255	188.62	621.16	621.16	1242.32
1097	2	3546	2950	304.91	1296.17	1296.17	2592.34
1098	2	3288	279	213.65	246.425	246.425	492.849
1099	2	2210	8015	283.54	637.997	637.997	1275.99
1100	2	3785	1739	239.7	574.335	574.335	1148.67
1101	2	3897	5380	183.02	238.509	238.509	477.018
1102	2	9425	3779	213.72	854.722	854.722	1709.44
1103	2	2554	3252	185.71	243.132	243.132	486.264
1104	2	9030	3088	173.07	398.559	398.559	797.118
1105	2	6796	5931	176.57	615.675	615.675	1231.35
1106	2	3956	4497	270.37	1328.57	1328.57	2657.14
1107	2	8398	5221	214.52	685.423	685.423	1370.85
1108	2	819	5288	205.32	234.156	234.156	468.312
1109	2	3411	6316	236.56	625.157	625.157	1250.31
1110	2	2982	3770	235.46	531.401	531.401	1062.8
1111	2	4403	9404	161.43	345.71	345.71	691.419
1112	2	9562	2753	238.38	640.931	640.931	1281.86
1113	2	5712	4576	167.13	318.428	318.428	636.856
1114	2	9045	5654	193.75	508.806	508.806	1017.61
1115	2	9222	3813	249.85	747.423	747.423	1494.85
1116	2	1712	2665	177.24	369.362	369.362	738.725
1117	2	1512	4252	226.04	574.438	574.438	1148.88
1118	2	4264	4788	164.74	722.418	722.418	1444.84
1119	2	6274	4303	141.03	244.908	244.908	489.817
1120	2	9068	1459	211.88	471.267	471.267	942.533
1121	2	9766	3585	215.73	610.261	610.261	1220.52
1122	2	40	1640	191.95	307.925	307.925	615.85
1123	2	1560	7440	220.92	427.774	427.774	855.549
1124	2	4960	4549	221.89	447.709	447.709	895.417
1125	2	3983	5863	135.33	262.831	262.831	525.662
1126	2	2556	807	277.04	593.47	593.47	1186.94
1127	2	2645	4584	241	550.967	550.967	1101.93
1128	2	2193	8645	148.57	282.156	282.156	564.313
1129	2	5372	3295	223.55	513.334	513.334	1026.67
1130	2	5782	838	239.28	560.239	560.239	1120.48
1131	2	1480	7706	201.65	554.139	554.139	1108.28
1132	2	1073	4215	185.91	463.388	463.388	926.776
1133	2	183	8135	305.38	831.923	831.923	1663.85
1134	2	7863	4047	230.88	608.275	608.275	1216.55
1135	2	2480	3767	230.76	809.664	809.664	1619.33
1136	2	3501	4823	194.13	817.361	817.361	1634.72
1137	2	8422	768	210.67	471.44	471.44	942.881
1138	2	7642	4222	189.47	384.008	384.008	768.017
1139	2	770	9162	116.12	177.389	177.389	354.778
1140	2	5875	5401	168.41	268.563	268.563	537.126
1141	2	6251	3529	235.45	479.275	479.275	958.55
1142	2	8733	6011	153.71	564.844	564.844	1129.69
1143	2	8798	513	217.93	571.04	571.04	1142.08
1144	2	8901	2222	166.65	571.686	571.686	1143.37
1145	2	2701	6274	190.66	220.671	220.671	441.341
1146	2	4824	2212	236.16	398.062	398.062	796.124
1147	2	8791	1330	180.09	445.775	445.775	891.55
1148	2	1524	2073	220.84	551.576	551.576	1103.15
1149	2	7339	134	174.44	783.602	783.602	1567.2
1150	2	3680	1402	151.23	336.694	336.694	673.388
1151	2	3173	9308	297.69	681.608	681.608	1363.22
1152	2	7934	2469	247.94	646.742	646.742	1293.48
1153	2	7447	9617	271	591.635	591.635	1183.27
1154	2	5617	6587	246.89	583.614	583.614	1167.23
1155	2	8299	7150	126.98	540.748	540.748	1081.5
1156	2	8273	7434	226.21	1313.21	1313.21	2626.42
1157	2	929	9386	174.19	301.52	301.52	603.04
1158	2	2202	426	259.14	567.321	567.321	1134.64
1159	2	2868	9768	174.9	373.899	373.899	747.799
1160	2	4063	1198	159.64	463.351	463.351	926.702
1161	2	9874	5898	140.18	550.573	550.573	1101.15
1162	2	7427	5099	182.87	363.888	363.888	727.777
1163	2	6204	377	219.56	647.878	647.878	1295.76
1164	2	493	7056	263.73	658.461	658.461	1316.92
1165	2	5716	6749	307.82	780.699	780.699	1561.4
1166	2	2454	2966	275.76	544.01	544.01	1088.02
1167	2	6389	6503	149.64	395.869	395.869	791.737
1168	2	56	4130	180.78	429.3	429.3	858.6
1169	2	556	4324	169.56	477.775	477.775	955.55
1170	2	484	7562	213.28	541.192	541.192	1082.38
1171	2	3759	5980	181.17	533.749	533.749	1067.5
1172	2	2545	9277	153.82	281.093	281.093	562.187
1173	2	456	8709	189.41	444.401	444.401	888.802
1174	2	959	4592	172.67	387.357	387.357	774.714
1175	2	3670	7129	187.05	379.667	379.667	759.334
1176	2	6559	3704	102.24	182.071	182.071	364.142
1177	2	9486	3451	214.75	591.833	591.833	1183.67
1178	2	1837	6577	163.32	189.047	189.047	378.093
1179	2	5792	4510	260.62	622.829	622.829	1245.66
1180	2	7023	8795	209.89	499.689	499.689	999.379
1181	2	3422	7554	210.54	534.533	534.533	1069.07
1182	2	8892	7092	236.45	631.585	631.585	1263.17
1183	2	157	1205	263.06	532.097	532.097	1064.19
1184	2	1816	6873	157.18	377.213	377.213	754.426
1185	2	6342	5051	204.77	540.317	540.317	1080.63
1186	2	1452	1271	225.85	550.286	550.286	1100.57
1187	2	223	7863	203.23	512.411	512.411	1024.82
1188	2	6779	2222	165.31	322.351	322.351	644.703
1189	2	6265	996	292.3	704.907	704.907	1409.81
1190	2	3573	7887	171.53	195.805	195.805	391.61
1191	2	3329	6259	198.48	348.345	348.345	696.69
1192	2	4638	7321	82.15	203.224	203.224	406.449
1193	2	9682	5909	222.59	614.347	614.347	1228.69
1194	2	5064	9865	270.92	671.211	671.211	1342.42
1195	2	7920	2239	213.7	523.15	523.15	1046.3
1196	2	6647	9836	209.29	484.758	484.758	969.515
1197	2	3486	1609	170.34	390.135	390.135	780.27
1198	2	6523	3093	159.67	311.017	311.017	622.034
1199	2	4194	5410	257.6	585.361	585.361	1170.72
1200	3	2772	5584	619.47	13637.9	13637.9	27275.8
1201	3	4816	5565	314.82	3294.09	3294.09	6588.19
1202	3	3303	7196	355.98	2329.16	2329.16	4658.32
1203	3	6309	7311	480.63	8785.67	8785.67	17571.3
1204	3	3352	8054	590.91	8375.26	8375.26	16750.5
1205	3	3976	8311	340.74	2847.75	2847.75	5695.5
1206	3	2772	4739	280	2179.27	2179.27	4358.54
1207	3	6485	6990	506.34	6368.55	6368.55	12737.1
1208	3	1359	9704	375.31	502.502	502.502	1005
1209	3	371	5370	655.46	6978.12	6978.12	13956.2
1210	3	1668	7006	436.21	3580.6	3580.6	7161.21
1211	3	3898	6470	490.39	4883.04	4883.04	9766.08
1212	3	5859	6584	460.11	2441.29	2441.29	4882.57
1213	3	3578	6016	502.67	3056.08	3056.08	6112.17
1214	3	8308	7312	358.12	1151.94	1151.94	2303.88
1215	3	8018	5958	494	7335.63	7335.63	14671.3
1216	3	5196	9650	377.38	633.893	633.893	1267.79
1217	3	2849	9297	638.13	7142.68	7142.68	14285.4
1218	3	9007	6766	502.79	2326.2	2326.2	4652.4
1219	3	1747	1989	573.53	5600.83	5600.83	11201.7
1220	3	5248	9198	579.34	4446.98	4446.98	8893.96
1221	3	5021	9103	571.84	3005.41	3005.41	6010.82
1222	3	3697	5953	497.21	2858.75	2858.75	5717.5
1223	3	3180	2639	468.1	6319.52	6319.52	12639
1224	3	4159	5752	449.76	1685.13	1685.13	3370.26
1225	3	4529	6128	544.42	3295.5	3295.5	6591
1226	3	6019	3310	631.62	11641.8	11641.8	23283.6
1227	3	5100	4883	443.66	2424.47	2424.47	4848.93
1228	3	925	5438	429.35	1452.94	1452.94	2905.87
1229	3	4356	3545	365.01	1449.58	1449.58	2899.17
1230	3	201	4483	564.61	2070.38	2070.38	4140.77
1231	3	6416	3664	571.06	7856.28	7856.28	15712.6
1232	3	6718	5104	608.8	8540.09	8540.09	17080.2
1233	3	371	7190	505.2	3600.44	3600.44	7200.88
1234	3	4318	8767	455.29	2379.54	2379.54	4759.07
1235	3	4834	8337	534.08	4066.36	4066.36	8132.73
1236	3	6832	4863	515.91	3845.94	3845.94	7691.89
1237	3	2733	556	480.51	3729.41	3729.41	7458.82
1238	3	9946	9107	438.45	1779	1779	3558.01
1239	3	2453	46	603.73	2116.99	2116.99	4233.98
1240	3	9156	9968	454.43	1081.04	1081.04	2162.07
1241	3	239	428	383.27	1889.05	1889.05	3778.1
1242	3	7750	2294	393.74	1502.37	1502.37	3004.74
1243	3	1490	5028	446.03	1461.08	1461.08	2922.16
1244	3	2083	5677	643.86	1362.65	1362.65	2725.29
1245	3	1043	6408	481.61	1581.97	1581.97	3163.94
1246	3	7172	3028	506.53	2550.83	2550.83	5101.67
1247	3	7383	4080	562.47	2032.52	2032.52	4065.04
1248	3	7558	154	570.24	2175.27	2175.27	4350.53
1249	3	5215	5203	312.96	1394.77	1394.77	2789.53
1250	3	7400	2865	463.7	2362.35	2362.35	4724.71
1251	3	8746	632	589.13	2483.09	2483.09	4966.17
1252	3	3860	1436	454.92	1823.29	1823.29	3646.58
1253	3	2634	3817	611.76	2010.63	2010.63	4021.27
1254	3	8271	8135	659.32	2934.7	2934.7	5869.4
1255	3	8082	8957	547.64	1935.66	1935.66	3871.33
1256	3	1890	4840	561.25	2139.61	2139.61	4279.22
1257	3	4295	9337	616.98	4762.46	4762.46	9524.93
1258	3	398	2797	706.45	3840.28	3840.28	7680.55
1259	3	4427	1783	606.94	2646.64	2646.64	5293.28
1260	3	8075	4267	589.27	3569.63	3569.63	7139.27
1261	3	1136	4031	381.96	715.13	715.13	1430.26
1262	3	8239	5567	478.73	745.349	745.349	1490.7
1263	3	1441	2386	603.39	2421.63	2421.63	4843.25
1264	3	9430	69	524.63	3895.58	3895.58	7791.16
1265	3	2020	1029	482.9	1311.4	1311.4	2622.8
1266	3	6067	8001	438.06	978.294	978.294	1956.59
1267	3	7295	6970	549.25	1911.83	1911.83	3823.66
1268	3	905	7114	394.91	1067.48	1067.48	2134.95
1269	3	5782	1581	429.09	1709.13	1709.13	3418.25
1270	3	9834	9787	550.89	867.398	867.398	1734.8
1271	3	8356	7149	395.02	2164.35	2164.35	4328.71
1272	3	8006	9932	455.25	1665.81	1665.81	3331.62
1273	3	8877	1979	466.15	1531.28	1531.28	3062.57
1274	3	7391	9355	660.11	2973.66	2973.66	5947.32
1275	3	1784	7782	546.94	1775.53	1775.53	3551.05
1276	3	3704	2263	473.87	2632.92	2632.92	5265.85
1277	3	8186	9151	500.58	3202.9	3202.9	6405.8
1278	3	3348	7072	429.46	1509.77	1509.77	3019.53
1279	3	1011	1474	496.01	1056.64	1056.64	2113.28
1280	3	9679	5374	483.61	1339.83	1339.83	2679.66
1281	3	6852	4337	467.87	1246.02	1246.02	2492.03
1282	3	8470	9677	312.14	1077.12	1077.12	2154.25
1283	3	8770	255	463.87	1339.06	1339.06	2678.12
1284	3	3566	3153	429.23	3254.24	3254.24	6508.48
1285	3	580	2300	554.03	1096.27	1096.27	2192.55
1286	3	3967	6492	443.78	1478.92	1478.92	2957.84
1287	3	9875	8388	607.7	4102.21	4102.21	8204.42
1288	3	5533	2030	552.9	2502.65	2502.65	5005.3
1289	3	2867	8626	365.39	1226.45	1226.45	2452.9
1290	3	8024	6699	569.29	1749.06	1749.06	3498.12
1291	3	522	853	397.42	729.422	729.422	1458.84
1292	3	3902	962	611.49	1168.95	1168.95	2337.9
1293	3	3360	3993	618.02	1685.72	1685.72	3371.43
1294	3	8497	2938	561.59	1316.61	1316.61	2633.22
1295	3	3724	2944	619.09	4015.17	4015.17	8030.34
1296	3	513	794	447.89	1047.37	1047.37	2094.74
1297	3	8691	5262	466.91	1056.99	1056.99	2113.98
1298	3	355	790	688.35	2136.77	2136.77	4273.54
1299	3	9839	9916	670.39	1290.55	1290.55	2581.09
1300	3	8550	606	481.98	2686.45	2686.45	5372.9
1301	3	7383	1233	373.48	1305.56	1305.56	2611.11
1302	3	5497	2396	528.73	2914.16	2914.16	5828.31
1303	3	3160	686	488.41	1411.12	1411.12	2822.24
1304	3	9227	2858	367.84	1633.88	1633.88	3267.77
1305	3	9932	4151	538.21	3504.24	3504.24	7008.48
1306	3	8726	897	610.45	2457.07	2457.07	4914.14
1307	3	3196	5361	600.7	4318.97	4318.97	8637.94
1308	3	5430	2029	377.63	812.412	812.412	1624.82
1309	3	4047	7369	469.69	1681.69	1681.69	3363.37
1310	3	5595	2818	487.51	2471.21	2471.21	4942.42
1311	3	7823	8781	495.17	1463.08	1463.08	2926.15
1312	3	3904	5308	737.08	1160.01	1160.01	2320.02
1313	3	4841	4024	487.35	1975.67	1975.67	3951.33
1314	3	6570	2100	473.99	1811.53	1811.53	3623.06
1315	3	762	6302	458.26	1047.86	1047.86	2095.71
1316	3	2612	2723	439.03	948.906	948.906	1897.81
1317	3	8978	6139	660.64	2544.1	2544.1	5088.19
1318	3	451	872	396.93	1027.57	1027.57	2055.14
1319	3	5366	8454	610.27	1776.55	1776.55	3553.09
1320	3	3164	7741	348.09	954.84	954.84	1909.68
1321	3	6230	3240	436.39	1529.53	1529.53	3059.06
1322	3	7286	5649	655.76	2737.3	2737.3	5474.6
1323	3	5693	2896	664.72	2000.67	2000.67	4001.33
1324	3	1607	686	563.54	940.338	940.338	1880.68
1325	3	516	6711	442.42	1447.3	1447.3	2894.61
1326	3	2006	3290	657.56	1617.07	1617.07	3234.15
1327	3	3932	9832	441.26	1177.58	1177.58	2355.16
1328	3	1903	8323	487.79	1170.41	1170.41	2340.82
1329	3	5478	1783	509.75	1996.78	1996.78	3993.56
1330	3	3494	6584	596.19	1028.11	1028.11	2056.22
1331	3	8284	3985	536.46	1521.32	1521.32	3042.64
1332	3	1535	4187	563.24	1469.96	1469.96	2939.93
1333	3	5730	1335	430.18	1435.52	1435.52	2871.03
1334	3	3808	9054	462.92	1784.15	1784.15	3568.3
1335	3	8514	4910	385.28	1639.27	1639.27	3278.55
1336	3	7413	1155	621.01	2410.66	2410.66	4821.32
1337	3	5693	738	443.96	729.128	729.128	1458.26
1338	3	1005	3853	385.67	773.172	773.172	1546.34
1339	3	577	8625	580.55	1618.1	1618.1	3236.2
1340	3	5226	7234	582.68	1574.42	1574.42	3148.85
1341	3	2558	8208	618.2	1900.86	1900.86	3801.73
1342	3	7525	7464	285.3	894.899	894.899	1789.8
1343	3	6508	2669	488.1	1395.96	1395.96	2791.92
1344	3	8050	9294	660.58	1782.23	1782.23	3564.47
1345	3	9361	9916	512.21	1750.91	1750.91	3501.83
1346	3	1838	311	440.78	1222.16	1222.16	2444.33
1347	3	4983	6833	521.33	1647.57	1647.57	3295.15
1348	3	7977	7807	589.86	1833.87	1833.87	3667.74
1349	3	6741	4378	446	931.358	931.358	1862.72
1350	3	110	5864	493.94	670.096	670.096	1340.19
1351	3	7284	7015	355.08	1628.82	1628.82	3257.64
1352	3	1257	5728	648.85	1703.92	1703.92	3407.83
1353	3	1638	6973	493.21	1634.42	1634.42	3268.84
1354	3	572	3508	520.93	1037.15	1037.15	2074.29
1355	3	5415	6525	489.81	1781.09	1781.09	3562.17
1356	3	3183	6543	573.4	1275.57	1275.57	2551.13
1357	3	8781	3447	428.14	1042.95	1042.95	2085.9
1358	3	6971	4294	472.57	1355.33	1355.33	2710.66
1359	3	6639	6976	578.85	1989.97	1989.97	3979.94
1360	3	8593	4646	453.77	1375.84	1375.84	2751.68
1361	3	8541	1317	599.79	1740.14	1740.14	3480.29
1362	3	2732	3436	575.66	1199.18	1199.18	2398.35
1363	3	7150	4696	557.6	1750.95	1750.95	3501.9
1364	3	7304	1271	555.62	1812.8	1812.8	3625.6
1365	3	6670	578	502.41	1427.49	1427.49	2854.98
1366	3	3234	8668	612.81	1493.27	1493.27	2986.53
1367	3	9449	2183	400.65	1552.76	1552.76	3105.52
1368	3	2850	5431	662.58	1699.32	1699.32	3398.65
1369	3	9835	1415	529.01	768.626	768.626	1537.25
1370	3	4332	2918	508.51	1135.42	1135.42	2270.83
1371	3	4329	8695	473.19	1908.83	1908.83	3817.66
1372	3	9523	3538	528.42	1945.86	1945.86	3891.73
1373	3	900	5880	501.33	1759.99	1759.99	3519.99
1374	3	3824	1605	410.2	524.47	524.47	1048.94
1375	3	1895	2334	432.5	911.484	911.484	1822.97
1376	3	7437	3156	456.01	1340.55	1340.55	2681.1
1377	3	4402	4097	532.2	820.397	820.397	1640.79
1378	3	7691	492	603.17	2012.79	2012.79	4025.57
1379	3	6908	5567	406.08	1320.85	1320.85	2641.71
1380	3	6924	7511	662.73	2360.88	2360.88	4721.76
1381	3	9818	7120	494.32	1618.31	1618.31	3236.61
1382	3	6904	3230	499.82	1887.8	1887.8	3775.6
1383	3	8357	3767	661.73	2080.94	2080.94	4161.88
1384	3	810	4227	233.5	470.874	470.874	941.748
1385	3	3156	4146	598.46	1299.29	1299.29	2598.58
1386	3	443	6284	486.52	1014.39	1014.39	2028.77
1387	3	7757	4486	370.84	1101.03	1101.03	2202.06
1388	3	7444	754	526.35	1079.96	1079.96	2159.91
1389	3	8970	1173	777.69	2531.37	2531.37	5062.74
1390	3	4336	4091	598.81	1491.87	1491.87	2983.74
1391	3	896	6646	407.35	956.74	956.74	1913.48
1392	3	1545	7676	525.91	670.328	670.328	1340.66
1393	3	9368	6037	577.64	1862.01	1862.01	3724.02
1394	3	9626	6217	503.09	1892.65	1892.65	3785.3
1395	3	4761	5603	557.13	1615.02	1615.02	3230.03
1396	3	4099	6031	417.14	850.061	850.061	1700.12
1397	3	8220	528	623.77	1343.7	1343.7	2687.39
1398	3	8477	5931	489.56	1581.19	1581.19	3162.38
1399	3	1086	1230	446.04	1148.5	1148.5	2297.01
1400	4	2718	5159	3.93	367.631	0	367.631
1401	4	5804	5606	2.78	758.106	0	758.106
1402	4	4063	6316	3.15	1553.21	0	1553.21
1403	4	4345	6225	4.6	2141.51	0	2141.51
1404	4	3202	5301	4.85	2771.48	0	2771.48
1405	4	4305	6526	2.42	773.189	0	773.189
1406	4	6486	6224	3.2	1968.02	0	1968.02
1407	4	3012	5617	4.48	3003.13	0	3003.13
1408	4	5791	6666	6.06	7113.21	0	7113.21
1409	4	1444	4980	4.87	3513.51	0	3513.51
1410	4	4430	5137	3.37	450.599	0	450.599
1411	4	2111	6378	4.1	1210.28	0	1210.28
1412	4	1982	7316	2.74	770.932	0	770.932
1413	4	6183	6418	3.46	1374.89	0	1374.89
1414	4	2482	9305	1.93	349.895	0	349.895
1415	4	3246	3232	4.13	1751.77	0	1751.77
1416	4	7341	6561	4.78	4404.99	0	4404.99
1417	4	6036	7907	4.64	1719.42	0	1719.42
1418	4	3312	7111	4.02	1042	0	1042
1419	4	3294	4869	3.84	616.916	0	616.916
1420	4	4393	6283	4.3	728.763	0	728.763
1421	4	2486	4049	6.48	5027.55	0	5027.55
1422	4	4908	8664	4.37	2099.6	0	2099.6
1423	4	4050	7774	4.82	3331.25	0	3331.25
1424	4	1936	5484	3.82	2005.72	0	2005.72
1425	4	3043	5085	4.11	988.526	0	988.526
1426	4	5046	4884	4.09	4096.78	0	4096.78
1427	4	5367	5707	2.58	213.948	0	213.948
1428	4	5768	9268	2.72	217.463	0	217.463
1429	4	384	7954	4.22	669.238	0	669.238
1430	4	4323	4666	2.67	512.202	0	512.202
1431	4	4009	9730	3.11	699.587	0	699.587
1432	4	6353	8065	3.7	294.414	0	294.414
1433	4	7426	6861	3.22	578.724	0	578.724
1434	4	2566	6328	4.76	839.172	0	839.172
1435	4	6493	4500	5.11	4377.62	0	4377.62
1436	4	1447	955	5.99	2897.06	0	2897.06
1437	4	6950	6450	6.54	4108.18	0	4108.18
1438	4	3954	2126	4.05	2771.67	0	2771.67
1439	4	8433	4844	5.25	4274.95	0	4274.95
1440	4	493	2882	3.14	535.35	0	535.35
1441	4	5140	5564	4.54	912.698	0	912.698
1442	4	2032	4193	3.15	782.765	0	782.765
1443	4	1283	7034	3.82	1810.66	0	1810.66
1444	4	8397	8516	3.56	2255.72	0	2255.72
1445	4	6225	9993	5.03	433.395	0	433.395
1446	4	2216	6933	4.54	2481.82	0	2481.82
1447	4	6162	6282	3.77	689.091	0	689.091
1448	4	1517	7767	2.57	562.364	0	562.364
1449	4	975	2149	3.41	614.593	0	614.593
1450	4	4432	9993	3.09	343.533	0	343.533
1451	4	3032	8526	4.06	342.723	0	342.723
1452	4	5236	9000	3.79	844.392	0	844.392
1453	4	5306	1657	3.65	562.122	0	562.122
1454	4	657	3500	3.9	1455.05	0	1455.05
1455	4	4389	6991	4.73	819.838	0	819.838
1456	4	2855	9281	4.87	528.11	0	528.11
1457	4	4639	5051	5.87	646.675	0	646.675
1458	4	3807	8108	3.14	520.975	0	520.975
1459	4	7400	7697	3.83	2067.58	0	2067.58
1460	4	1975	9826	5.09	755.349	0	755.349
1461	4	1112	1321	3.38	903.145	0	903.145
1462	4	3819	3184	2.59	196.634	0	196.634
1463	4	1983	6001	3.31	329.495	0	329.495
1464	4	1169	2940	2.88	212.78	0	212.78
1465	4	6289	8595	4.87	2520.75	0	2520.75
1466	4	3612	2022	5.13	1435.66	0	1435.66
1467	4	79	2968	2.79	206.131	0	206.131
1468	4	7165	4626	6.46	2593.51	0	2593.51
1469	4	2937	9810	5.98	2546.01	0	2546.01
1470	4	7521	6525	3.06	341.38	0	341.38
1471	4	5256	9334	3.32	286.058	0	286.058
1472	4	9169	8631	3.94	2250.32	0	2250.32
1473	4	3997	4619	1.92	255.754	0	255.754
1474	4	7873	4806	3.01	1195.56	0	1195.56
1475	4	3127	9248	4.56	1299.49	0	1299.49
1476	4	7072	9701	4.31	614.989	0	614.989
1477	4	7861	8566	4.82	872.226	0	872.226
1478	4	2594	7950	4.37	577.436	0	577.436
1479	4	2041	2387	3.54	590.304	0	590.304
1480	4	6755	8342	4.79	744.11	0	744.11
1481	4	265	3418	5.81	821.523	0	821.523
1482	4	71	1771	4.3	288.486	0	288.486
1483	4	7332	8415	3.15	768.665	0	768.665
1484	4	208	1488	6.28	1545.62	0	1545.62
1485	4	6272	9093	4.16	1108.04	0	1108.04
1486	4	7983	2656	3.69	1999.07	0	1999.07
1487	4	5733	4624	3.41	542.125	0	542.125
1488	4	2518	5952	3.37	403.029	0	403.029
1489	4	2231	204	5.31	1316.23	0	1316.23
1490	4	8662	9136	4.64	952.209	0	952.209
1491	4	8167	9427	3.53	633.022	0	633.022
1492	4	5629	5851	6.47	1441.35	0	1441.35
1493	4	1218	7066	3.31	478.022	0	478.022
1494	4	4053	962	4.33	524.312	0	524.312
1495	4	1425	6901	4.16	414.109	0	414.109
1496	4	1954	8347	3.41	287.854	0	287.854
1497	4	5295	3422	3.18	1503.42	0	1503.42
1498	4	1289	840	5.74	1584.92	0	1584.92
1499	4	6917	6159	2.96	341.743	0	341.743
1500	4	2502	3561	3.06	697.463	0	697.463
1501	4	7450	2015	4.44	4087.92	0	4087.92
1502	4	5206	6174	3.17	329.338	0	329.338
1503	4	3058	6569	2.92	320.315	0	320.315
1504	4	1734	1532	2.69	314.396	0	314.396
1505	4	7939	8841	4	532.712	0	532.712
1506	4	7895	7011	3.07	366.147	0	366.147
1507	4	7123	1871	4.27	2434.78	0	2434.78
1508	4	8976	2906	2.63	391.417	0	391.417
1509	4	4364	1487	5.13	1606.64	0	1606.64
1510	4	5871	2909	4.12	1475.71	0	1475.71
1511	4	2761	7543	5.99	2348.99	0	2348.99
1512	4	214	1460	4.28	861.083	0	861.083
1513	4	9706	6432	3.6	288.886	0	288.886
1514	4	9130	8529	2.88	515.423	0	515.423
1515	4	7927	4453	3.37	1036.44	0	1036.44
1516	4	7129	6131	2.07	255.445	0	255.445
1517	4	7377	5494	3.85	370.324	0	370.324
1518	4	7817	8619	5.52	3350.2	0	3350.2
1519	4	624	2995	3.64	475.518	0	475.518
1520	4	1014	8741	3.44	346.601	0	346.601
1521	4	1123	392	2.34	180.177	0	180.177
1522	4	7185	4540	4.16	504.056	0	504.056
1523	4	2014	9953	4.35	302.683	0	302.683
1524	4	7392	4618	4.82	2154.82	0	2154.82
1525	4	7985	3943	3.9	992.683	0	992.683
1526	4	3259	2308	2.88	752.462	0	752.462
1527	4	7799	7795	3.55	396.045	0	396.045
1528	4	485	3037	2.68	198.004	0	198.004
1529	4	8984	5287	3.89	1135.07	0	1135.07
1530	4	1348	9177	5.21	362.524	0	362.524
1531	4	1296	769	3.53	352.789	0	352.789
1532	4	2682	4791	6.87	2306.39	0	2306.39
1533	4	4818	8397	5.43	794.818	0	794.818
1534	4	962	8541	3.07	559.347	0	559.347
1535	4	6155	4737	5.16	1261.54	0	1261.54
1536	4	6395	1966	4.85	865.241	0	865.241
1537	4	8867	7518	4.2	654.343	0	654.343
1538	4	5433	9632	2.73	338.551	0	338.551
1539	4	8841	196	3.76	1299.13	0	1299.13
1540	4	7835	7166	5.27	1231.86	0	1231.86
1541	4	2986	6231	4.93	614.496	0	614.496
1542	4	3000	8000	4.33	967.503	0	967.503
1543	4	683	7079	4.67	1407.66	0	1407.66
1544	4	8393	3967	4.2	592.796	0	592.796
1545	4	4028	261	4.06	348.735	0	348.735
1546	4	6699	2974	2.24	231.433	0	231.433
1547	4	6315	3575	4.21	675.053	0	675.053
1548	4	7210	2688	3.43	522.888	0	522.888
1549	4	1899	4998	4.69	769.919	0	769.919
1550	4	2681	17	1.67	132.136	0	132.136
1551	4	2336	437	4.25	356.958	0	356.958
1552	4	1848	2950	5.05	401.182	0	401.182
1553	4	9866	5911	3.55	630.239	0	630.239
1554	4	4510	8154	5.5	2092.28	0	2092.28
1555	4	1308	8089	3.42	344.586	0	344.586
1556	4	2734	9151	5.24	959.894	0	959.894
1557	4	2823	1807	2.36	192.144	0	192.144
1558	4	634	1318	4.47	591.051	0	591.051
1559	4	6001	8961	2.24	260.811	0	260.811
1560	4	1512	2638	4.11	326.793	0	326.793
1561	4	7783	9019	1.71	167.566	0	167.566
1562	4	4729	661	1.94	152.541	0	152.541
1563	4	3768	293	4.75	375.835	0	375.835
1564	4	4059	1388	4.9	1616.29	0	1616.29
1565	4	4058	3402	5.1	799.033	0	799.033
1566	4	7238	2079	4.47	1741.33	0	1741.33
1567	4	3091	923	5.66	886.147	0	886.147
1568	4	3536	1770	4.63	1182.54	0	1182.54
1569	4	4094	9907	3.54	416.843	0	416.843
1570	4	5532	764	3.97	687.155	0	687.155
1571	4	5213	9327	2.76	361.028	0	361.028
1572	4	6382	7925	2.84	236.376	0	236.376
1573	4	1537	5335	4.55	1326.67	0	1326.67
1574	4	3632	2691	5.3	1652.77	0	1652.77
1575	4	6318	2931	4.27	618.808	0	618.808
1576	4	1195	1605	4.72	535.877	0	535.877
1577	4	2922	7177	5.74	1167.73	0	1167.73
1578	4	7080	1904	4.51	1557.7	0	1557.7
1579	4	9795	6062	6.34	3422.05	0	3422.05
1580	4	8720	9639	5.18	737.424	0	737.424
1581	4	7818	377	4.49	1015.48	0	1015.48
1582	4	9404	298	2.67	366.506	0	366.506
1583	4	9436	3870	3.82	240.706	0	240.706
1584	4	2054	4207	2.6	206.549	0	206.549
1585	4	7965	4620	2.83	328.803	0	328.803
1586	4	4481	5402	2.85	580.995	0	580.995
1587	4	9990	1746	3.85	847.318	0	847.318
1588	4	9531	1075	3.2	396.494	0	396.494
1589	4	8039	1648	4.28	1644.16	0	1644.16
1590	4	6280	3302	4.79	1508.81	0	1508.81
1591	4	1934	95	5.54	930.721	0	930.721
1592	4	3010	4954	3.13	288.174	0	288.174
1593	4	2166	1253	3.56	307.385	0	307.385
1594	4	5654	1072	2.27	163.116	0	163.116
1595	4	2928	2395	2.99	674.293	0	674.293
1596	4	4395	5722	5.5	2400.17	0	2400.17
1597	4	6048	5420	2.94	388.872	0	388.872
1598	4	937	3049	4.83	256.755	0	256.755
1599	4	9131	9069	3.22	1077.71	0	1077.71
1600	4	1203	3566	4.38	385.116	0	385.116
1601	4	8671	316	5.37	1609.47	0	1609.47
1602	4	8079	158	4.63	573.677	0	573.677
1603	4	8875	9462	3.99	1128.37	0	1128.37
1604	4	5549	505	4.92	1026.05	0	1026.05
1605	4	5790	2413	2.88	667.059	0	667.059
1606	4	7760	6108	2.68	255.04	0	255.04
1607	4	5485	9836	4.88	589.121	0	589.121
1608	4	2725	8226	3.62	277.76	0	277.76
1609	4	4308	2630	2.36	222.714	0	222.714
1610	4	8651	8431	3.65	931.531	0	931.531
1611	4	331	9762	4.48	46.1314	0	46.1314
1612	4	8246	6952	4.39	738.859	0	738.859
1613	4	2587	4119	5.37	3529.21	0	3529.21
1614	4	9525	486	5.88	2846.15	0	2846.15
1615	4	2306	8029	3.53	297.984	0	297.984
1616	4	1587	6335	5.19	1449.66	0	1449.66
1617	4	8378	6367	4.69	287.116	0	287.116
1618	4	6569	4555	4.96	1206.53	0	1206.53
1619	4	5273	5486	3.76	549.349	0	549.349
1620	4	2346	4112	3.98	800.838	0	800.838
1621	4	375	1593	5.86	430.381	0	430.381
1622	4	48	3462	3.59	190.839	0	190.839
1623	4	7240	5688	5.41	2705.25	0	2705.25
1624	4	1132	3759	5.06	566.276	0	566.276
1625	4	8959	6414	2.63	156.647	0	156.647
1626	4	6717	3063	2.51	265.001	0	265.001
1627	4	1015	8705	4.84	487.66	0	487.66
1628	4	9463	5877	3.3	434.015	0	434.015
1629	4	7672	2338	2.61	275.558	0	275.558
1630	4	6886	1089	1.47	130.502	0	130.502
1631	4	3392	1312	3.51	586.309	0	586.309
1632	4	6335	3834	3.35	353.686	0	353.686
1633	4	8898	3945	4.9	880.007	0	880.007
1634	4	6607	1774	4.12	1092.66	0	1092.66
1635	4	9158	7866	3.96	488.958	0	488.958
1636	4	9698	9390	3.92	444.762	0	444.762
1637	4	8334	4402	3.02	395.639	0	395.639
1638	4	3476	4558	4.17	983.44	0	983.44
1639	4	746	2963	3.4	323.371	0	323.371
1640	4	5679	6	3.91	374.558	0	374.558
1641	4	9217	8887	3.57	324.699	0	324.699
1642	4	9871	1307	4.32	1336.02	0	1336.02
1643	4	2805	7061	5.33	1156.1	0	1156.1
1644	4	7794	3215	3.92	843.462	0	843.462
1645	4	7551	6594	3.33	384.461	0	384.461
1646	4	6114	1226	3.48	413.538	0	413.538
1647	4	5305	8954	4.87	712.493	0	712.493
1648	4	1996	3997	3.06	376.566	0	376.566
1649	4	103	9923	5.48	56.4285	0	56.4285
1650	4	6192	1525	4.94	1151.77	0	1151.77
1651	4	6101	3737	5.3	571.415	0	571.415
1652	4	4426	9091	5.55	655.969	0	655.969
1653	4	9803	7844	4.07	245.41	0	245.41
1654	4	853	6090	7.13	2589.48	0	2589.48
1655	4	1633	2916	4.21	277.918	0	277.918
1656	4	5631	4708	3.63	423.948	0	423.948
1657	4	6519	3678	2.75	232.792	0	232.792
1658	4	2151	3850	4.05	405.747	0	405.747
1659	4	8869	4150	4.14	1046.36	0	1046.36
1660	4	5180	9016	5.65	1759.42	0	1759.42
1661	4	5437	3590	5.63	1551.73	0	1551.73
1662	4	1693	82	4.66	1344.3	0	1344.3
1663	4	4057	5110	2.99	372.686	0	372.686
1664	4	2019	8009	3.78	313.503	0	313.503
1665	4	1527	4762	5.19	569.199	0	569.199
1666	4	1916	1385	4.47	274.524	0	274.524
1667	4	6670	3659	6.65	562.934	0	562.934
1668	4	5828	7422	2.95	318.059	0	318.059
1669	4	179	8313	5.05	512.686	0	512.686
1670	4	1886	9760	3.99	236.548	0	236.548
1671	4	3428	5871	3.73	604.358	0	604.358
1672	4	9146	3001	1.14	44.0398	0	44.0398
1673	4	1847	497	4.37	268.383	0	268.383
1674	4	1477	8650	4.93	841.121	0	841.121
1675	4	9169	5927	5.85	608.391	0	608.391
1676	4	3465	6600	2.44	337.32	0	337.32
1677	4	9012	7215	4.09	364.044	0	364.044
1678	4	8462	1076	6.42	1000.79	0	1000.79
1679	4	1132	6831	2.43	286.647	0	286.647
1680	4	2521	7029	3.72	519.913	0	519.913
1681	4	5820	8852	2.79	335.758	0	335.758
1682	4	9465	1139	4.28	738.892	0	738.892
1683	4	9600	6506	3.12	370.169	0	370.169
1684	4	6565	3911	4.19	508.655	0	508.655
1685	4	2052	8964	3.83	717.198	0	717.198
1686	4	1950	8653	4.77	707.133	0	707.133
1687	4	1429	2059	4.68	1074.92	0	1074.92
1688	4	513	3736	4.63	553.493	0	553.493
1689	4	7715	7387	4.46	710.412	0	710.412
1690	4	4790	621	3.94	431.855	0	431.855
1691	4	1480	9942	3.85	351.566	0	351.566
1692	4	3760	534	3.95	340.153	0	340.153
1693	4	8801	1934	3.43	216.011	0	216.011
1694	4	1098	8689	4.17	420.153	0	420.153
1695	4	5782	7366	4.33	516.422	0	516.422
1696	4	6360	2587	3.83	535.04	0	535.04
1697	4	1898	1578	4.87	387.222	0	387.222
1698	4	9892	5735	3.62	607.279	0	607.279
1699	4	3686	6887	5.15	1054.81	0	1054.81
1700	4	6115	5086	3.09	396.261	0	396.261
1701	4	7728	355	3.08	630.891	0	630.891
1702	4	6785	7320	1.26	140.568	0	140.568
1703	4	3870	1137	3.02	455.525	0	455.525
1704	4	7291	5625	4.76	385.902	0	385.902
1705	4	4804	706	4.99	762.982	0	762.982
1706	4	6119	2193	3.76	345.184	0	345.184
1707	4	6457	6441	1.79	206.662	0	206.662
1708	4	1048	4313	2.95	279.279	0	279.279
1709	4	303	9765	6.57	67.6525	0	67.6525
1710	4	6976	2436	2.63	229.072	0	229.072
1711	4	2635	7958	2.98	520.078	0	520.078
1712	4	4709	6856	4.83	1174.53	0	1174.53
1713	4	4152	2874	1.86	197.551	0	197.551
1714	4	4722	6465	5.15	1069.53	0	1069.53
1715	4	4466	5656	5.7	694.783	0	694.783
1716	4	3928	3764	3.53	1403.53	0	1403.53
1717	4	9133	979	4.19	774.651	0	774.651
1718	4	3561	2898	3.1	384.137	0	384.137
1719	4	3578	1219	4.98	751.164	0	751.164
1720	4	979	9703	4.49	312.425	0	312.425
1721	4	6945	5400	3.11	335.101	0	335.101
1722	4	1836	9619	4.62	421.879	0	421.879
1723	4	6236	7120	4.94	577.464	0	577.464
1724	4	4122	6598	4.66	597.054	0	597.054
1725	4	9730	5532	3.83	307.342	0	307.342
1726	4	7389	7252	3.6	387.282	0	387.282
1727	4	5205	6063	4.28	354.921	0	354.921
1728	4	979	7272	6.68	914.537	0	914.537
1729	4	3228	8231	4.2	514.976	0	514.976
1730	4	2588	4589	4.17	874.769	0	874.769
1731	4	820	6442	4.39	349.607	0	349.607
1732	4	1503	7037	4.15	689.439	0	689.439
1733	4	1382	8332	3.2	319.269	0	319.269
1734	4	1830	7932	3.33	326.182	0	326.182
1735	4	1050	2943	4.34	378.626	0	378.626
1736	4	4547	4378	4.04	456.3	0	456.3
1737	4	6934	2558	3.88	336.727	0	336.727
1738	4	1003	2803	4.96	366.108	0	366.108
1739	4	3817	4357	4.11	582.784	0	582.784
1740	4	5890	7199	4.92	937.196	0	937.196
1741	4	7236	5113	4.35	555.975	0	555.975
1742	4	4646	4303	2.78	355.822	0	355.822
1743	4	8201	110	4.18	319.104	0	319.104
1744	4	8462	8157	4.05	500.071	0	500.071
1745	4	1119	3761	4.83	314.698	0	314.698
1746	4	3130	9825	2.23	233.195	0	233.195
1747	4	7842	6682	3.9	282.229	0	282.229
1748	4	3214	8380	4.1	722.987	0	722.987
1749	4	6211	4903	3.71	894.562	0	894.562
1750	4	5705	3035	5.05	434.859	0	434.859
1751	4	6039	4143	3.81	346.849	0	346.849
1752	4	7028	5637	5.33	1064.05	0	1064.05
1753	4	77	5169	5.22	594.653	0	594.653
1754	4	2401	7555	4.33	402.279	0	402.279
1755	4	4784	7540	5.54	535.251	0	535.251
1756	4	2750	9459	1.02	60.4709	0	60.4709
1757	4	956	1614	4.44	471.855	0	471.855
1758	4	5387	5372	4.73	421.868	0	421.868
1759	4	219	3781	4.76	873.842	0	873.842
1760	4	7675	2043	3.69	332.775	0	332.775
1761	4	1682	4210	3.45	921.297	0	921.297
1762	4	1109	6138	4.8	640.573	0	640.573
1763	4	2003	8594	4.55	270.513	0	270.513
1764	4	3507	2245	5.14	613.855	0	613.855
1765	4	6403	9257	5.5	743.391	0	743.391
1766	4	1835	6021	5.13	1097.6	0	1097.6
1767	4	7041	7981	4.68	558.166	0	558.166
1768	4	2728	6122	3.12	466.879	0	466.879
1769	4	9085	9221	2.71	307.237	0	307.237
1770	4	8653	4607	6.16	3440.1	0	3440.1
1771	4	7692	5218	4.61	789.855	0	789.855
1772	4	7240	3344	4.1	574.454	0	574.454
1773	4	2334	5926	4.09	401.813	0	401.813
1774	4	4898	3677	5	573.54	0	573.54
1775	4	1029	829	3.65	238.858	0	238.858
1776	4	5562	1406	3.92	1405.98	0	1405.98
1777	4	2833	762	4.33	344.286	0	344.286
1778	4	3679	5151	2.94	338.63	0	338.63
1779	4	7724	1796	2.38	180.047	0	180.047
1780	4	9875	7401	3.67	250.749	0	250.749
1781	4	7759	2497	2.29	755.644	0	755.644
1782	4	2331	8069	4.38	1182.87	0	1182.87
1783	4	927	1541	2.74	389.206	0	389.206
1784	4	3139	6119	4.98	526.675	0	526.675
1785	4	8496	4285	5.58	3731.93	0	3731.93
1786	4	6470	3202	4	484.669	0	484.669
1787	4	8689	7603	6.21	1283.75	0	1283.75
1788	4	3067	5566	5.26	826.332	0	826.332
1789	4	804	2013	4.4	363.624	0	363.624
1790	4	6491	8054	4.11	377.821	0	377.821
1791	4	3304	5403	4.01	391.191	0	391.191
1792	4	9681	4830	1	63.0121	0	63.0121
1793	4	2415	4589	4.27	431.472	0	431.472
1794	4	9072	1345	0.98	47.5203	0	47.5203
1795	4	2457	5774	4.68	427.2	0	427.2
1796	4	8156	141	2.78	258.714	0	258.714
1797	4	6349	2169	5.07	658.356	0	658.356
1798	4	4969	1688	4.67	764.382	0	764.382
1799	4	7411	1408	3.31	684.428	0	684.428
1800	4	5809	5363	3.99	362.592	0	362.592
1801	4	223	9138	5.33	564.659	0	564.659
1802	4	4745	4757	1.85	162.562	0	162.562
1803	4	2954	690	4.91	390.402	0	390.402
1804	4	7448	9127	4.61	451.741	0	451.741
1805	4	8659	1265	6.15	1305.04	0	1305.04
1806	4	3220	9202	4.74	626.278	0	626.278
1807	4	3958	8860	3.88	420.753	0	420.753
1808	4	1017	9931	3.24	315.848	0	315.848
1809	4	1759	3794	4.51	412.488	0	412.488
1810	4	1885	5286	4.23	982.539	0	982.539
1811	4	1360	7703	2.92	242.815	0	242.815
1812	4	828	2781	3.72	239.436	0	239.436
1813	4	5990	8421	3.52	460.442	0	460.442
1814	4	5799	5923	2.76	400.747	0	400.747
1815	4	1062	2865	2.52	257.947	0	257.947
1816	4	2414	1273	3.85	264.026	0	264.026
1817	4	4162	3078	3.73	704.242	0	704.242
1818	4	5365	3921	4.91	529.367	0	529.367
1819	4	3035	8494	3.53	502.16	0	502.16
1820	4	5317	9375	3.32	745.739	0	745.739
1821	4	8895	1680	4.19	828.369	0	828.369
1822	4	6460	7944	4.68	1014.3	0	1014.3
1823	4	9217	4375	5.32	999.334	0	999.334
1824	4	6480	3488	5.01	462.677	0	462.677
1825	4	5334	6353	3.34	553.55	0	553.55
1826	4	4104	8473	3.77	345.162	0	345.162
1827	4	4393	9858	6.01	643.808	0	643.808
1828	4	6287	2332	3.61	312.353	0	312.353
1829	4	332	586	5.24	305.695	0	305.695
1830	4	4265	8642	4.67	845.499	0	845.499
1831	4	9839	2839	2.26	332.222	0	332.222
1832	4	4712	1803	3.96	334.98	0	334.98
1833	4	9148	3255	4.62	567.292	0	567.292
1834	4	4271	3142	3.57	575.756	0	575.756
1835	4	6770	628	4.92	505.25	0	505.25
1836	4	17	6282	4.63	488.469	0	488.469
1837	4	182	2251	4.36	519.983	0	519.983
1838	4	8628	1155	5.03	290.488	0	290.488
1839	4	4555	42	4.05	365.37	0	365.37
1840	4	6340	2026	6.41	1401.86	0	1401.86
1841	4	9058	1705	4.1	419.271	0	419.271
1842	4	6726	1576	4.24	446.616	0	446.616
1843	4	8010	6779	4.19	300.132	0	300.132
1844	4	4162	15	4.72	306.131	0	306.131
1845	4	6550	5401	4.5	418.176	0	418.176
1846	4	2758	3414	3.77	381.094	0	381.094
1847	4	57	4727	4.26	686.464	0	686.464
1848	4	959	3385	4.8	197.421	0	197.421
1849	4	5184	5168	3.19	449.974	0	449.974
1850	4	2760	1059	3.24	234.441	0	234.441
1851	4	9161	9451	3.6	440.699	0	440.699
1852	4	1940	3836	3.67	451.633	0	451.633
1853	4	7368	1965	3.76	327.495	0	327.495
1854	4	1530	6517	3.1	466.536	0	466.536
1855	4	1153	1497	4.8	316.867	0	316.867
1856	4	9303	8347	2.95	303.925	0	303.925
1857	4	6983	239	4.72	1399.41	0	1399.41
1858	4	1175	9628	3.53	383.571	0	383.571
1859	4	5357	4949	4.2	478.547	0	478.547
1860	4	8262	2489	4.22	270.653	0	270.653
1861	4	921	988	3.35	259.311	0	259.311
1862	4	3621	2204	3.57	291.442	0	291.442
1863	4	7692	3070	4.52	417.425	0	417.425
1864	4	4168	9406	4.48	679.014	0	679.014
1865	4	7861	697	2.51	188.431	0	188.431
1866	4	5943	2009	2.96	269.468	0	269.468
1867	4	9876	6353	4.66	1356.1	0	1356.1
1868	4	8043	3709	6.09	629.209	0	629.209
1869	4	6808	5784	3.76	375.511	0	375.511
1870	4	5243	5785	5.33	574.662	0	574.662
1871	4	2429	6004	3.99	631.535	0	631.535
1872	4	838	1595	5.32	316.167	0	316.167
1873	4	1143	2461	3.62	240.005	0	240.005
1874	4	4412	2949	5.37	614.257	0	614.257
1875	4	8401	9398	2.43	243.28	0	243.28
1876	4	6037	5665	4.04	674.345	0	674.345
1877	4	5727	1184	2.42	208.388	0	208.388
1878	4	5709	647	2.58	401.239	0	401.239
1879	4	8346	5782	3.5	359.685	0	359.685
1880	4	9673	8474	5.21	754.696	0	754.696
1881	4	5130	9535	3.21	316.072	0	316.072
1882	4	1247	3799	3.15	226.813	0	226.813
1883	4	5299	1332	4.15	691.579	0	691.579
1884	4	9885	4425	3.49	526.195	0	526.195
1885	4	8336	2085	3.26	362.873	0	362.873
1886	4	3585	795	5.45	743.266	0	743.266
1887	4	8313	1634	4.89	1487.11	0	1487.11
1888	4	362	9681	4.66	415.269	0	415.269
1889	4	6619	4498	4.55	823.53	0	823.53
1890	4	8986	8379	2.48	270.746	0	270.746
1891	4	6066	4473	3.78	458.012	0	458.012
1892	4	1801	7965	3.92	272.763	0	272.763
1893	4	8985	5409	2.4	301.337	0	301.337
1894	4	7152	2029	2.22	225.007	0	225.007
1895	4	7573	3540	3.84	414.006	0	414.006
1896	4	4825	5873	4.7	743.914	0	743.914
1897	4	5438	6599	5.1	654.593	0	654.593
1898	4	8312	4381	5.89	824.984	0	824.984
1899	4	1673	7565	4.66	393.372	0	393.372
1900	4	6691	3477	4.13	808.312	0	808.312
1901	4	7801	9920	3.56	349.97	0	349.97
1902	4	5413	9819	4.98	651.42	0	651.42
1903	4	4008	7914	3.54	365.515	0	365.515
1904	4	9985	2597	3.3	556.549	0	556.549
1905	4	5720	2021	3	285.37	0	285.37
1906	4	5972	4643	3.46	419.239	0	419.239
1907	4	2215	7820	4.17	338.044	0	338.044
1908	4	3248	8089	4.17	315.962	0	315.962
1909	4	3110	6937	2.76	256.418	0	256.418
1910	4	9053	6007	2.81	379.583	0	379.583
1911	4	3200	3317	4.44	438.533	0	438.533
1912	4	7252	1839	3.02	368.634	0	368.634
1913	4	5999	8841	2.93	405.285	0	405.285
1914	4	4436	5530	2.1	215.426	0	215.426
1915	4	4624	2327	4.42	507.01	0	507.01
1916	4	4347	7425	3.25	278.798	0	278.798
1917	4	1362	4936	6.7	658.226	0	658.226
1918	4	5040	9993	3.81	407.367	0	407.367
1919	4	8530	5975	4.83	426.357	0	426.357
1920	4	9858	7488	5.3	632.712	0	632.712
1921	4	7421	3593	4.67	508.152	0	508.152
1922	4	9428	499	3.54	296.003	0	296.003
1923	4	7672	4527	4.68	422.564	0	422.564
1924	4	3374	146	3.39	219.869	0	219.869
1925	4	3696	8554	5.07	588.437	0	588.437
1926	4	5917	584	4.04	594.21	0	594.21
1927	4	7413	5510	4.8	517.198	0	517.198
1928	4	4743	9649	4.92	699.894	0	699.894
1929	4	787	4489	2.18	142.993	0	142.993
1930	4	7846	5027	4.17	368.097	0	368.097
1931	4	2748	8428	3.98	410.075	0	410.075
1932	4	9918	8369	3.85	470.062	0	470.062
1933	4	4800	7792	2.91	318.684	0	318.684
1934	4	525	6525	4.54	457.95	0	457.95
1935	4	7790	108	3.97	621.779	0	621.779
1936	4	1035	344	4.21	546.103	0	546.103
1937	4	7390	7817	4.85	496.105	0	496.105
1938	4	1828	5934	3.96	443.172	0	443.172
1939	4	2403	3110	5.43	422.792	0	422.792
1940	4	2449	9369	3.4	297.007	0	297.007
1941	4	577	7763	5.33	891.987	0	891.987
1942	4	6493	3221	5.05	561.569	0	561.569
1943	4	4440	6452	4.87	499.584	0	499.584
1944	4	7906	8809	6.18	671.491	0	671.491
1945	4	1935	5175	6	1213.38	0	1213.38
1946	4	5646	9015	4.85	585.499	0	585.499
1947	4	7397	4158	4.64	539.098	0	539.098
1948	4	3660	4183	5.45	524.55	0	524.55
1949	4	7615	3501	3.06	368.422	0	368.422
1950	4	6224	5897	3.36	388.433	0	388.433
1951	4	4260	4847	1.49	262.596	0	262.596
1952	4	8027	3711	6.08	571.766	0	571.766
1953	4	8592	68	2.63	424.868	0	424.868
1954	4	6425	8486	2.86	375.693	0	375.693
1955	4	9599	8181	5.25	874.604	0	874.604
1956	4	8864	9432	3.24	376.129	0	376.129
1957	4	1355	1449	4.8	470.448	0	470.448
1958	4	5984	2063	4.96	423.681	0	423.681
1959	4	9098	1564	4.22	949.853	0	949.853
1960	4	6713	659	3.37	362.152	0	362.152
1961	4	1956	7747	3.43	371.955	0	371.955
1962	4	4257	2363	3.2	333.982	0	333.982
1963	4	6143	3895	3.21	279.32	0	279.32
1964	4	8308	9509	2.64	421.192	0	421.192
1965	4	6564	1825	4.92	615.856	0	615.856
1966	4	681	8330	3.5	355.327	0	355.327
1967	4	9114	2590	4.25	672.399	0	672.399
1968	4	1971	4538	4.49	599.203	0	599.203
1969	4	4191	2277	4.34	489.876	0	489.876
1970	4	4132	1063	3.99	601.836	0	601.836
1971	4	4603	3135	2.93	340.547	0	340.547
1972	4	6409	4278	4.23	509.29	0	509.29
1973	4	5213	9920	3.27	349.63	0	349.63
1974	4	1652	3572	4.16	515.487	0	515.487
1975	4	5400	7450	5.2	804.293	0	804.293
1976	4	4152	857	5.73	476.945	0	476.945
1977	4	6514	9188	3.03	298.349	0	298.349
1978	4	2712	84	5	745.759	0	745.759
1979	4	8174	457	4.69	480.91	0	480.91
1980	4	9672	3551	4.01	354.951	0	354.951
1981	4	4715	5007	4.97	686.818	0	686.818
1982	4	8896	1072	4.01	388.171	0	388.171
1983	4	9309	7609	5.2	596.233	0	596.233
1984	4	1931	3373	1.64	120.334	0	120.334
1985	4	714	3506	5.84	622.792	0	622.792
1986	4	7256	550	5.26	629.96	0	629.96
1987	4	5030	9079	4.18	430.29	0	430.29
1988	4	7580	8843	4.99	415.322	0	415.322
1989	4	850	4931	3.06	243.689	0	243.689
1990	4	3285	9659	2.39	259.175	0	259.175
1991	4	7099	8011	4.28	646.698	0	646.698
1992	4	1020	7157	1.85	235.209	0	235.209
1993	4	6466	505	2.7	214.076	0	214.076
1994	4	8963	3171	4.77	821.408	0	821.408
1995	4	376	6224	3.64	498.34	0	498.34
1996	4	3830	1828	4.43	424.792	0	424.792
1997	4	6191	4772	4.35	471.325	0	471.325
1998	4	6519	7467	3.23	453.501	0	453.501
[truncated: 1 more rows]

## Sheet: E
Node vi	Node vj	xi	yi	xj	yj	Dij	ωij
0	900	5082	4031	5646	5405	1485.25	129.431
0	906	5082	4031	7437	2852	2633.64	113.052
0	1056	5082	4031	5453	2131	1935.88	166.248
0	1129	5082	4031	5372	3295	791.073	127.268
1	900	5271	8173	5646	5405	2793.29	107.763
1	905	5271	8173	5831	9217	1184.71	144.706
1	927	5271	8173	3933	9257	1722	88.6559
1	1088	5271	8173	4356	7712	1024.57	103.876
2	900	4564	4195	5646	5405	1623.21	119.123
2	904	4564	4195	1903	4314	2663.66	98.1909
2	953	4564	4195	3961	5428	1372.55	128.549
2	997	4564	4195	5768	2058	2452.83	121.769
2	1080	4564	4195	3654	6053	2068.88	116.367
3	900	3648	5228	5646	5405	2005.82	98.4729
3	901	3648	5228	2726	2699	2691.83	97.7582
3	904	3648	5228	1903	4314	1969.88	81.1692
3	959	3648	5228	1859	7382	2800.04	94.1892
3	1093	3648	5228	2978	3716	1653.8	87.4106
4	901	5476	2064	2726	2699	2822.36	159.726
4	906	5476	2064	7437	2852	2113.4	140.534
4	1075	5476	2064	4261	4238	2490.48	146.74
5	920	3713	2511	3269	1192	1391.72	159.296
5	942	3713	2511	3230	329	2234.82	190.006
5	948	3713	2511	5564	2583	1852.4	217.698
6	901	2845	1193	2726	2699	1510.69	118.697
6	910	2845	1193	2222	4017	2891.9	118.881
6	931	2845	1193	2455	1505	499.444	120.753
6	967	2845	1193	2045	315	1187.81	115.568
6	1006	2845	1193	1866	103	1465.11	114.101
7	904	3590	3743	1903	4314	1781.01	98.6745
7	910	3590	3743	2222	4017	1395.17	119.026
7	943	3590	3743	5593	2320	2457.02	132.468
7	958	3590	3743	4853	5243	1960.91	99.6592
7	1020	3590	3743	1756	1787	2681.32	106.173
8	902	3434	1135	2069	3747	2947.16	127.11
8	931	3434	1135	2455	1505	1046.59	185.944
8	1197	3434	1135	3486	1609	476.844	137.946
9	900	7275	6078	5646	5405	1762.55	122.019
9	903	7275	6078	8522	5749	1289.67	100.154
9	974	7275	6078	6847	4249	1878.41	106.455
9	1004	7275	6078	9009	6387	1761.32	153.373
10	901	2307	1176	2726	2699	1579.59	108.986
10	951	2307	1176	5231	924	2934.84	113.351
10	1051	2307	1176	2818	959	555.167	131.662
11	900	7777	6756	5646	5405	2523.17	154.309
11	903	7777	6756	8522	5749	1252.63	126.657
11	926	7777	6756	6704	4893	2149.91	127.553
11	935	7777	6756	8070	4638	2138.17	138.481
12	901	790	3935	2726	2699	2296.91	119.983
12	902	790	3935	2069	3747	1292.74	83.4407
12	914	790	3935	114	4623	964.531	130.971
12	1040	790	3935	391	3161	870.791	110.542
12	1186	790	3935	1452	1271	2745.02	120.063
13	962	9895	5752	9223	3700	2159.23	124.759
13	1041	9895	5752	9841	4953	800.823	124.819
13	1060	9895	5752	7475	5699	2420.58	127.578
13	1083	9895	5752	9322	3094	2719.06	117.844
14	900	8330	5726	5646	5405	2703.13	135.761
14	1014	8330	5726	9639	5001	1496.36	139.32
14	1193	8330	5726	9682	5909	1364.33	132.919
15	903	9787	6165	8522	5749	1331.65	126.952
15	909	9787	6165	9421	7807	1682.3	143.782
15	1060	9787	6165	7475	5699	2358.5	158.266
16	903	9698	8090	8522	5749	2619.78	152.99
16	916	9698	8090	8117	6502	2240.83	122.968
16	983	9698	8090	8537	9868	2123.49	141.586
16	1156	9698	8090	8273	7434	1568.75	185.456
17	907	1583	7181	1388	9769	2595.34	117.663
17	950	1583	7181	524	7875	1266.14	134.605
17	1024	1583	7181	4166	5703	2975.97	132.009
17	1080	1583	7181	3654	6053	2358.27	102.221
17	1108	1583	7181	819	5288	2041.36	94.5021
18	900	5343	6450	5646	5405	1088.04	120.69
18	905	5343	6450	5831	9217	2809.7	162.065
18	936	5343	6450	5307	6512	71.6938	95.3522
18	954	5343	6450	4099	6849	1306.42	122.718
18	1171	5343	6450	3759	5980	1652.26	96.1751
19	900	6127	6959	5646	5405	1626.74	155.984
19	987	6127	6959	7300	7278	1215.6	174.92
19	1002	6127	6959	5356	5393	1745.51	185.095
20	900	7194	7364	5646	5405	2496.79	102.896
20	909	7194	7364	9421	7807	2270.63	95.6542
20	935	7194	7364	8070	4638	2863.29	92.3413
20	987	7194	7364	7300	7278	136.499	115.387
20	1196	7194	7364	6647	9836	2531.8	94.7219
21	900	7772	4446	5646	5405	2332.29	128.577
21	903	7772	4446	8522	5749	1503.43	105.537
21	906	7772	4446	7437	2852	1628.82	112.306
21	1017	7772	4446	9622	3839	1947.04	126.58
22	905	8251	9135	5831	9217	2421.39	169.389
22	911	8251	9135	6617	9726	1737.6	98.4573
22	1029	8251	9135	7393	7919	1488.23	89.2413
22	1047	8251	9135	8980	9921	1072.02	85.7901
22	1065	8251	9135	8915	9795	936.214	121.123
23	943	3721	809	5593	2320	2405.72	199.595
23	1074	3721	809	5834	1593	2253.76	189.789
23	1116	3721	809	1712	2665	2735.11	140.616
24	900	6949	3559	5646	5405	2259.54	154.533
24	906	6949	3559	7437	2852	859.065	134.977
24	1056	6949	3559	5453	2131	2068.14	198.49
25	901	1665	1691	2726	2699	1463.48	98.2273
25	910	1665	1691	2222	4017	2391.76	98.3796
25	1059	1665	1691	1868	3405	1725.98	101.822
25	1126	1665	1691	2556	807	1255.12	120.571
26	906	7476	1393	7437	2852	1459.52	276.384
26	921	7476	1393	8052	2006	841.157	227.616
27	905	4026	9321	5831	9217	1807.99	189.377
27	907	4026	9321	1388	9769	2675.77	158.578
27	1022	4026	9321	3036	9498	1005.7	181.046
28	914	1094	6485	114	4623	2104.15	176.737
28	947	1094	6485	52	8833	2568.83	195.009
28	999	1094	6485	1521	6601	442.476	172.993
28	1048	1094	6485	1046	5323	1162.99	197.261
29	905	4460	8430	5831	9217	1580.83	201.243
29	1013	4460	8430	6802	9922	2776.87	115.819
29	1109	4460	8430	3411	6316	2359.96	155.937
30	906	8994	1936	7437	2852	1806.46	355.351
30	921	8994	1936	8052	2006	944.597	292.649
31	900	6499	6106	5646	5405	1104.09	104.302
31	937	6499	6106	6117	3887	2251.64	104.054
31	991	6499	6106	5153	5067	1700.36	131.208
31	1060	6499	6106	7475	5699	1057.46	106.728
31	1082	6499	6106	8856	5040	2586.85	103.416
31	1180	6499	6106	7023	8795	2739.58	96.2914
32	900	4365	7563	5646	5405	2509.57	112.611
32	905	4365	7563	5831	9217	2210.17	151.217
32	1009	4365	7563	6621	9405	2912.47	96.6075
32	1022	4365	7563	3036	9498	2347.44	144.565
33	900	5781	5402	5646	5405	135.033	191.483
33	903	5781	5402	8522	5749	2762.88	157.17
33	935	5781	5402	8070	4638	2413.13	171.842
33	1136	5781	5402	3501	4823	2352.37	163.504
34	900	5210	5504	5646	5405	447.098	157.554
34	937	5210	5504	6117	3887	1854.01	157.18
34	940	5210	5504	5800	3533	2057.41	96.3619
34	1181	5210	5504	3422	7554	2720.19	145.905
35	900	7862	3611	5646	5405	2851.16	112.942
35	903	7862	3611	8522	5749	2237.55	92.7033
35	971	7862	3611	8136	6156	2559.71	89.5338
35	1039	7862	3611	6321	1615	2521.65	150.821
36	901	1967	2165	2726	2699	928.029	148.115
36	904	1967	2165	1903	4314	2149.95	122.98
36	917	1967	2165	2134	4406	2247.21	152.695
36	967	1967	2165	2045	315	1851.64	144.21
37	900	5169	3730	5646	5405	1741.6	146.535
37	901	5169	3730	2726	2699	2651.64	145.471
37	925	5169	3730	3056	3332	2150.16	145.994
38	900	5011	7382	5646	5405	2076.48	110.945
38	905	5011	7382	5831	9217	2009.88	148.98
38	911	5011	7382	6617	9726	2841.4	86.5944
38	958	5011	7382	4853	5243	2144.83	92.3625
38	1027	5011	7382	4841	8793	1421.2	88.7172
38	1090	5011	7382	2312	6143	2969.8	103.401
39	901	715	3022	2726	2699	2036.77	111.132
39	919	715	3022	950	2706	393.803	99.4377
39	934	715	3022	692	343	2679.1	121.694
39	1016	715	3022	1790	577	2670.89	80.7368
40	900	3812	5101	5646	5405	1859.02	122.996
40	917	3812	5101	2134	4406	1816.23	125.879
40	933	3812	5101	1265	6464	2888.77	107.491
40	954	3812	5101	4099	6849	1771.4	125.062
40	1059	3812	5101	1868	3405	2579.84	126.572
41	906	9927	2859	7437	2852	2490.01	109.035
41	1014	9927	2859	9639	5001	2161.27	128.104
41	1052	9927	2859	7294	4096	2909.1	137.806
41	1114	9927	2859	9045	5654	2930.86	106.383
41	1137	9927	2859	8422	768	2576.3	115.673
42	903	8899	4924	8522	5749	907.058	213.648
42	906	8899	4924	7437	2852	2535.87	227.352
43	903	7589	8492	8522	5749	2897.33	101.35
43	905	7589	8492	5831	9217	1901.63	165.806
43	956	7589	8492	6788	9613	1377.77	124.66
43	1153	7589	8492	7447	9617	1133.93	147.183
44	906	8079	1493	7437	2852	1503.01	240.875
44	1089	8079	1493	9148	3857	2594.47	276.125
45	909	8498	5637	9421	7807	2358.14	118.082
45	937	8498	5637	6117	3887	2954.94	126.719
45	961	8498	5637	7325	3643	2313.43	130.15
45	1017	8498	5637	9622	3839	2120.42	125.049
46	900	7103	5140	5646	5405	1480.9	175.611
46	906	7103	5140	7437	2852	2312.25	153.389
47	900	8499	5135	5646	5405	2865.75	138.006
47	909	8499	5135	9421	7807	2826.6	128.293
47	1112	8499	5135	9562	2753	2608.43	144.701
48	900	6863	5818	5646	5405	1285.17	170.254
48	903	6863	5818	8522	5749	1660.43	139.746
49	907	1818	7508	1388	9769	2301.53	125.426
49	924	1818	7508	1354	7406	475.079	107.645
49	959	1818	7508	1859	7382	132.503	106.693
49	1019	1818	7508	1756	9715	2207.87	110.236
50	902	2517	2245	2069	3747	1567.39	80.864
50	904	2517	2245	1903	4314	2158.18	96.5463
50	920	2517	2245	3269	1192	1293.95	121.033
50	938	2517	2245	470	1565	2156.99	133.923
50	942	2517	2245	3230	329	2044.36	144.366
50	979	2517	2245	2920	3320	1148.06	88.2672
51	905	4266	8307	5831	9217	1810.34	153.894
51	927	4266	8307	3933	9257	1006.67	94.2855
51	936	4266	8307	5307	6512	2075.02	90.5451
51	956	4266	8307	6788	9613	2840.09	115.704
51	977	4266	8307	5443	9219	1488.98	115.311
51	1019	4266	8307	1756	9715	2877.94	113.26
52	901	2114	5280	2726	2699	2652.57	102.083
52	904	2114	5280	1903	4314	988.776	84.7604
52	910	2114	5280	2222	4017	1267.61	102.242
52	932	2114	5280	2466	4189	1146.38	83.9146
53	903	6667	5641	8522	5749	1858.14	123.685
53	906	6667	5641	7437	2852	2893.34	131.619
53	1125	6667	5641	3983	5863	2693.17	89.6966
54	905	6455	9503	5831	9217	686.42	221.03
54	963	6455	9503	9097	9142	2666.55	179.762
54	1009	6455	9503	6621	9405	192.769	141.209
55	905	6137	9063	5831	9217	342.567	172.84
55	949	6137	9063	6855	6607	2558.8	110.507
55	978	6137	9063	5689	9522	641.393	143.661
55	998	6137	9063	7038	9755	1136.07	163.991
56	907	3041	7994	1388	9769	2425.5	146.649
56	977	3041	7994	5443	9219	2696.34	131.224
56	1035	3041	7994	2217	6580	1636.57	121.127
57	900	4450	6898	5646	5405	1912.97	118.018
57	905	4450	6898	5831	9217	2699.06	158.476
57	1024	4450	6898	4166	5703	1228.28	148.883
57	1035	4450	6898	2217	6580	2255.53	109.608
57	1063	4450	6898	6224	4708	2818.36	130.014
58	906	7244	295	7437	2852	2564.27	279
59	943	8114	3342	5593	2320	2720.28	137.099
59	961	8114	3342	7325	3643	844.466	126.947
59	1056	8114	3342	5453	2131	2923.6	159.137
59	1144	8114	3342	8901	2222	1368.86	90.8165
60	900	5539	2754	5646	5405	2653.16	101.719
60	901	5539	2754	2726	2699	2813.54	100.981
60	920	5539	2754	3269	1192	2755.49	105.11
60	961	5539	2754	7325	3643	1995.02	104.224
60	1106	5539	2754	3956	4497	2354.56	120.966
61	906	6059	1978	7437	2852	1631.8	80.3933
61	939	6059	1978	7730	470	2250.85	110.906
61	1000	6059	1978	6643	990	1147.69	102.619
61	1046	6059	1978	7804	172	2511.31	87.0813
62	906	9265	3933	7437	2852	2123.71	110.256
62	941	9265	3933	7119	5294	2541.19	133.258
62	946	9265	3933	9641	5599	1707.9	134.497
62	961	9265	3933	7325	3643	1961.56	129.339
62	1195	9265	3933	7920	2239	2163.02	118.651
63	905	6200	9865	5831	9217	745.698	252.737
63	1196	6200	9865	6647	9836	447.94	173.263
64	906	9457	1806	7437	2852	2274.76	296.988
64	1008	9457	1806	6555	2079	2914.81	279.012
65	915	2931	6063	958	8224	2926.2	121.052
65	995	2931	6063	884	6825	2184.23	139.775
65	1021	2931	6063	5062	7734	2708.03	138.546
65	1106	2931	6063	3956	4497	1871.63	147.627
66	905	4220	8754	5831	9217	1676.21	157.678
66	913	4220	8754	2903	8824	1318.86	101.954
66	945	4220	8754	6276	9474	2178.43	109.815
66	981	4220	8754	4979	6810	2086.92	102.553
67	901	4103	218	2726	2699	2837.51	130.313
67	943	4103	218	5593	2320	2576.53	145.255
67	997	4103	218	5768	2058	2481.5	134.181
67	1005	4103	218	1948	135	2156.6	99.2503
68	908	9908	8609	9770	6668	1945.9	297.068
68	918	9908	8609	7924	8924	2008.85	229.932
69	900	5621	2746	5646	5405	2659.12	122.324
69	901	5621	2746	2726	2699	2895.38	121.436
69	951	5621	2746	5231	924	1863.27	126.3
69	1086	5621	2746	6316	204	2635.3	155.941
70	905	6428	9654	5831	9217	739.85	260.775
70	1156	6428	9654	8273	7434	2886.59	193.225
71	901	4051	5373	2726	2699	2984.28	98.8671
71	917	4051	5373	2134	4406	2147.09	101.925
71	954	4051	5373	4099	6849	1476.78	101.263
71	1154	4051	5373	5617	6587	1981.45	108.149
71	1166	4051	5373	2454	2966	2888.61	120.796
72	914	309	2886	114	4623	1747.91	146.298
72	938	309	2886	470	1565	1330.77	154.362
72	1031	309	2886	2751	3520	2522.96	177.943
72	1132	309	2886	1073	4215	1532.95	110.396
73	906	9380	653	7437	2852	2934.42	129.374
73	985	9380	653	8548	1323	1068.23	101.034
73	1046	9380	653	7804	172	1647.77	140.137
73	1076	9380	653	7548	2651	2710.76	138.456
74	900	7255	6817	5646	5405	2140.71	96.3659
74	905	7255	6817	5831	9217	2790.66	129.402
74	941	7255	6817	7119	5294	1529.06	101.732
74	1014	7255	6817	9639	5001	2996.88	98.8921
74	1060	7255	6817	7475	5699	1139.44	98.6081
75	905	6110	9075	5831	9217	313.058	206.234
75	1032	6110	9075	4485	8488	1727.77	129.297
75	1065	6110	9075	8915	9795	2895.93	147.469
76	903	9600	6491	8522	5749	1308.68	129.717
76	908	9600	6491	9770	6668	245.416	98.0888
76	963	9600	6491	9097	9142	2698.3	172.592
76	1064	9600	6491	9182	5273	1287.73	83.6024
77	901	1802	4591	2726	2699	2105.57	111.439
77	914	1802	4591	114	4623	1688.3	121.644
77	1033	1802	4591	2243	3514	1163.79	124.701
77	1123	1802	4591	1560	7440	2859.26	109.079
77	1145	1802	4591	2701	6274	1908.06	94.1378
78	903	7686	3764	8522	5749	2153.86	113.396
78	906	7686	3764	7437	2852	945.381	120.67
78	970	7686	3764	7144	2956	972.948	103.935
79	901	552	2594	2726	2699	2176.53	98.4173
79	917	552	2594	2134	4406	2405.42	101.461
79	934	552	2594	692	343	2255.35	107.771
79	938	552	2594	470	1565	1032.26	113.352
79	1158	552	2594	2202	426	2724.47	112.999
80	901	4521	1293	2726	2699	2280.1	158.219
80	920	4521	1293	3269	1192	1256.07	164.689
80	1006	4521	1293	1866	103	2909.49	152.092
81	907	301	8393	1388	9769	1753.55	282.693
81	1072	301	8393	3145	8771	2869.01	175.307
82	903	9303	4488	8522	5749	1483.27	116.694
82	906	9303	4488	7437	2852	2481.62	124.179
82	946	9303	4488	9641	5599	1161.28	151.481
82	1102	9303	4488	9425	3779	719.42	133.646
83	900	6921	5323	5646	5405	1277.63	132.15
83	903	6921	5323	8522	5749	1656.71	108.469
83	991	6921	5323	5153	5067	1786.44	166.241
83	1058	6921	5323	6661	3340	1999.97	98.1402
84	906	8496	1942	7437	2852	1396.27	160.612
84	1007	8496	1942	7841	1320	903.277	99.1266
84	1143	8496	1942	8798	513	1460.56	176.262
85	901	3905	4377	2726	2699	2050.79	103.646
85	980	3905	4377	3529	3281	1158.7	94.5447
85	991	3905	4377	5153	5067	1426.04	131.338
85	1097	3905	4377	3546	2950	1471.47	140.021
85	1146	3905	4377	4824	2212	2351.97	108.45
86	907	705	8565	1388	9769	1384.23	120.348
86	947	705	8565	52	8833	705.856	127.975
86	950	705	8565	524	7875	713.345	137.677
87	904	2078	2024	1903	4314	2296.68	99.9736
87	934	2078	2024	692	343	2178.71	131.849
87	1069	2078	2024	1250	1786	861.527	125.895
87	1079	2078	2024	2333	4498	2487.11	126.21
87	1103	2078	2024	2554	3252	1317.03	99.0721
88	900	7396	5935	5646	5405	1828.5	117.654
88	946	7396	5935	9641	5599	2270	125.36
88	971	7396	5935	8136	6156	772.296	93.2693
88	1141	7396	5935	6251	3529	2664.56	121.846
88	1179	7396	5935	5792	4510	2145.56	134.871
89	901	2766	1115	2726	2699	1584.5	129.117
89	910	2766	1115	2222	4017	2952.55	129.318
89	1122	2766	1115	40	1640	2776.09	109.81
89	1166	2766	1115	2454	2966	1877.11	157.755
90	901	2269	3397	2726	2699	834.298	138.211
90	925	2269	3397	3056	3332	789.68	138.707
90	931	2269	3397	2455	1505	1901.12	140.605
90	1020	2269	3397	1756	1787	1689.75	123.477
91	901	826	1096	2726	2699	2485.88	124.974
91	902	826	1096	2069	3747	2927.94	86.9114
91	934	826	1096	692	343	764.83	136.851
91	1016	826	1096	1790	577	1094.83	90.7929
91	1053	826	1096	233	340	960.825	92.4707
92	904	1373	6939	1903	4314	2677.97	148.488
92	913	1373	6939	2903	8824	2427.78	156.412
92	922	1373	6939	1055	9522	2602.5	163.852
92	960	1373	6939	2653	7563	1424	125.248
93	906	8272	217	7437	2852	2764.14	133.157
93	970	8272	217	7144	2956	2962.18	114.69
93	1001	8272	217	6852	861	1559.21	90.5236
93	1015	8272	217	9692	598	1470.22	96.4043
93	1163	8272	217	6204	377	2074.18	147.225
94	907	1069	9535	1388	9769	395.622	181.697
94	913	1069	9535	2903	8824	1967	140.303
95	906	9764	1762	7437	2852	2569.64	396
96	917	1452	4021	2134	4406	783.166	121.939
96	919	1452	4021	950	2706	1407.56	105.834
96	925	1452	4021	3056	3332	1745.72	118.705
96	980	1452	4021	3529	3281	2204.89	107.894
96	982	1452	4021	1307	2295	1732.08	142.628
97	905	8152	7896	5831	9217	2670.6	174.727
97	911	8152	7896	6617	9726	2388.54	101.56
97	971	8152	7896	8136	6156	1740.07	103.151
97	986	8152	7896	6451	9239	2167.27	94.8011
97	1025	8152	7896	7963	7307	618.581	86.7598
98	905	2889	8975	5831	9217	2951.94	149.833
98	907	2889	8975	1388	9769	1698.07	125.466
98	922	2889	8975	1055	9522	1913.84	101.49
98	924	2889	8975	1354	7406	2194.99	107.679
98	950	2889	8975	524	7875	2608.3	143.531
99	900	5556	5541	5646	5405	163.083	116.744
99	903	5556	5541	8522	5749	2973.28	95.8244
99	953	5556	5541	3961	5428	1599	125.982
99	1092	5556	5541	5616	3618	1923.94	110.449
100	900	5932	8309	5646	5405	2918.05	127.268
100	905	5932	8309	5831	9217	913.6	170.898
100	1029	5932	8309	7393	7919	1512.16	90.0366
100	1072	5932	8309	3145	8771	2825.03	88.7435
100	1095	5932	8309	5997	9214	907.331	115.054
101	905	5026	8869	5831	9217	877	170.665
101	969	5026	8869	5102	7864	1007.87	124.154
101	1021	5026	8869	5062	7734	1135.57	141.847
101	1180	5026	8869	7023	8795	1998.37	117.334
102	906	7346	2045	7437	2852	812.115	161.271
102	921	7346	2045	8052	2006	707.076	132.815
102	929	7346	2045	5013	535	2779.03	145.914
103	903	9776	8197	8522	5749	2750.49	166.056
103	908	9776	8197	9770	6668	1529.01	125.567
103	966	9776	8197	7339	9659	2841.9	199.968
103	1114	9776	8197	9045	5654	2645.98	172.409
104	920	5437	50	3269	1192	2450.39	157.807
104	972	5437	50	4605	2745	2820.51	103.673
104	1043	5437	50	2467	42	2970.01	101.9
104	1085	5437	50	5142	1762	1737.23	119.62
105	904	4832	3886	1903	4314	2960.11	80.0387
105	910	4832	3886	2222	4017	2613.29	96.5461
105	926	4832	3886	6704	4893	2125.66	80.265
105	965	4832	3886	4482	5747	1893.63	123.15
106	901	906	3989	2726	2699	2230.81	129.532
106	917	906	3989	2134	4406	1296.87	133.538
106	938	906	3989	470	1565	2462.9	149.188
106	1148	906	3989	1524	2073	2013.2	126.743
107	905	3944	8952	5831	9217	1905.52	216.71
107	907	3944	8952	1388	9769	2683.4	181.466
107	944	3944	8952	6768	8138	2938.97	119.617
107	960	3944	8952	2653	7563	1896.31	112.206
108	903	8795	6233	8522	5749	555.684	221.204
108	916	8795	6233	8117	6502	729.414	177.796
109	901	2674	2632	2726	2699	84.8116	111.563
109	925	2674	2632	3056	3332	797.448	111.963
109	931	2674	2632	2455	1505	1148.08	113.495
109	942	2674	2632	3230	329	2369.17	138.512
109	976	2674	2632	404	1149	2711.49	96.625
109	1169	2674	2632	556	4324	2710.86	83.8128
109	1183	2674	2632	157	1205	2893.37	130.03
110	900	4063	3651	5646	5405	2362.71	174.132
110	901	4063	3651	2726	2699	1641.3	172.868
111	900	4974	8324	5646	5405	2995.35	148.798
111	905	4974	8324	5831	9217	1237.7	199.808
111	945	4974	8324	6276	9474	1737.15	139.157
111	1128	4974	8324	2193	8645	2799.46	97.2371
112	905	3948	8344	5831	9217	2075.53	157.719
112	913	3948	8344	2903	8824	1149.97	101.981
112	1009	3948	8344	6621	9405	2875.87	100.762
112	1191	3948	8344	3329	6259	2174.95	102.539
113	906	5646	1079	7437	2852	2520.16	93.0973
113	920	5646	1079	3269	1192	2379.68	110.139
113	939	5646	1079	7730	470	2171.16	128.432
113	1039	5646	1079	6321	1615	861.929	142.332
114	917	3207	6632	2134	4406	2471.11	117.309
114	1035	3207	6632	2217	6580	991.365	106.454
114	1049	3207	6632	721	7397	2601.04	101.71
114	1170	3207	6632	484	7562	2877.43	107.528
115	907	163	7765	1388	9769	2348.75	174.897
115	924	163	7765	1354	7406	1243.93	150.103
116	900	4956	5791	5646	5405	790.63	143.036
116	926	4956	5791	6704	4893	1965.17	118.235
116	932	4956	5791	2466	4189	2960.83	116.725
116	1071	4956	5791	5910	4605	1522.07	161.004
117	903	6870	7927	8522	5749	2733.64	98.8825
117	905	6870	7927	5831	9217	1656.39	161.77
117	945	6870	7927	6276	9474	1657.12	112.665
117	969	6870	7927	5102	7864	1769.12	117.683
118	907	1325	9135	1388	9769	637.122	124.541
118	922	1325	9135	1055	9522	471.878	100.743
118	990	1325	9135	1321	6857	2278	90.7165
119	921	9166	305	8052	2006	2033.32	409
120	1071	7154	4186	5910	4605	1312.67	236.298
120	1115	7154	4186	9222	3813	2101.37	230.702
121	905	8680	9638	5831	9217	2879.94	203.016
121	909	8680	9638	9421	7807	1975.26	140.546
121	966	8680	9638	7339	9659	1341.16	149.437
122	949	7168	4627	6855	6607	2004.59	87.483
122	957	7168	4627	9141	4062	2052.3	87.5995
122	997	7168	4627	5768	2058	2925.71	104.16
122	1026	7168	4627	8883	6587	2604.39	124.634
122	1107	7168	4627	8398	5221	1365.92	96.1465
122	1124	7168	4627	4960	4549	2209.38	99.4497
122	1141	7168	4627	6251	3529	1430.56	105.527
123	906	9011	560	7437	2852	2780.42	103.338
123	921	9011	560	8052	2006	1735.11	85.1034
123	939	9011	560	7730	470	1284.16	142.559
124	915	1203	7484	958	8224	779.503	109.12
124	973	1203	7484	1689	8002	710.296	133.671
124	1048	1203	7484	1046	5323	2166.7	135.344
124	1099	1203	7484	2210	8015	1138.42	139.558
124	1133	1203	7484	183	8135	1210.04	150.307
125	948	6650	748	5564	2583	2132.28	145.269
125	1046	6650	748	7804	172	1289.76	97.3257
125	1086	6650	748	6316	204	638.351	131.139
125	1130	6650	748	5782	838	872.653	108.266
126	900	3811	6879	5646	5405	2353.7	142.238
126	924	3811	6879	1354	7406	2512.88	137.264
126	933	3811	6879	1265	6464	2579.6	124.307
126	994	3811	6879	1198	5718	2859.32	141.031
126	1131	3811	6879	1480	7706	2473.36	126.159
127	905	8236	9309	5831	9217	2406.76	297.23
127	909	8236	9309	9421	7807	1913.17	205.77
128	906	8104	263	7437	2852	2673.54	301.062
128	921	8104	263	8052	2006	1743.78	247.938
129	905	7013	9114	5831	9217	1186.48	169.461
129	912	7013	9114	4117	8364	2991.54	90.0844
129	956	7013	9114	6788	9613	547.381	127.408
129	966	7013	9114	7339	9659	635.06	124.738
129	1055	7013	9114	7842	9004	836.266	82.3077
130	907	1612	9416	1388	9769	418.073	137.472
130	912	1612	9416	4117	8364	2716.93	87.2725
130	947	1612	9416	52	8833	1665.38	146.184
130	1035	1612	9416	2217	6580	2899.81	113.547
130	1184	1612	9416	1816	6873	2551.17	84.5245
131	903	9900	5813	8522	5749	1379.49	126.94
131	908	9900	5813	9770	6668	864.827	95.9893
131	952	9900	5813	7562	6804	2539.36	116.227
131	1182	9900	5813	8892	7092	1628.47	160.844
132	906	6633	1302	7437	2852	1746.11	219.974
132	929	6633	1302	5013	535	1792.4	199.026
133	900	7696	5141	5646	5405	2066.93	130.414
133	930	7696	5141	6453	3077	2409.39	110.354
133	937	7696	5141	6117	3887	2016.37	130.104
133	946	7696	5141	9641	5599	1998.2	138.955
133	1142	7696	5141	8733	6011	1353.61	88.1721
134	910	2731	5752	2222	4017	1808.12	143.373
134	933	2731	5752	1265	6464	1629.75	126.02
134	953	2731	5752	3961	5428	1271.96	155.608
135	905	6253	8994	5831	9217	477.298	173.576
135	927	6253	8994	3933	9257	2334.86	106.344
135	1153	6253	8994	7447	9617	1346.76	154.08
136	900	4993	6873	5646	5405	1606.68	187.452
136	905	4993	6873	5831	9217	2489.29	251.714
136	1185	4993	6873	6342	5051	2267.04	168.834
137	905	7004	8233	5831	9217	1531.07	139.793
137	909	7004	8233	9421	7807	2454.25	96.7774
137	956	7004	8233	6788	9613	1396.8	105.102
137	963	7004	8233	9097	9142	2281.87	113.692
137	998	7004	8233	7038	9755	1522.38	132.636
138	942	4395	2594	3230	329	2547.05	146.695
138	948	4395	2594	5564	2583	1169.05	168.074
138	1074	4395	2594	5834	1593	1752.92	125.231
139	962	9204	2061	9223	3700	1639.11	296
140	906	5953	519	7437	2852	2764.99	132.277
140	920	5953	519	3269	1192	2767.09	156.49
140	1039	5953	519	6321	1615	1156.13	202.233
141	901	3944	4591	2726	2699	2250.15	105.598
141	910	3944	4591	2222	4017	1815.15	105.762
141	1061	3944	4591	4586	4762	664.383	122.385
141	1106	3944	4591	3956	4497	94.7629	126.498
141	1117	3944	4591	1512	4252	2455.51	105.757
142	903	7038	5749	8522	5749	1484	200.155
142	930	7038	5749	6453	3077	2735.29	206.344
142	1167	7038	5749	6389	6503	994.845	160.501
143	900	3675	5236	5646	5405	1978.23	130.452
143	901	3675	5236	2726	2699	2708.68	129.505
143	965	3675	5236	4482	5747	955.181	165.448
143	1021	3675	5236	5062	7734	2857.23	145.595
144	912	3710	8482	4117	8364	423.761	87.1704
144	924	3710	8482	1354	7406	2590.08	117.846
144	969	3710	8482	5102	7864	1523.02	119.291
144	986	3710	8482	6451	9239	2843.61	88.9697
144	1178	3710	8482	1837	6577	2671.55	87.7236
145	901	2636	596	2726	2699	2104.92	93.0073
145	982	2636	596	1307	2295	2157.04	112.153
145	1031	2636	596	2751	3520	2926.26	123.485
145	1067	2636	596	1301	818	1353.33	89.7189
145	1166	2636	596	2454	2966	2376.98	113.636
146	910	995	4998	2222	4017	1570.95	124.597
146	914	995	4998	114	4623	957.489	135.797
146	989	995	4998	941	5675	679.15	107.256
146	1033	995	4998	2243	3514	1939.01	139.209
146	1037	995	4998	1456	4969	461.911	114.141
147	903	8805	3716	8522	5749	2052.6	126.68
147	906	8805	3716	7437	2852	1618	134.806
147	1041	8805	3716	9841	4953	1613.53	154.513
148	921	9148	4161	8052	2006	2417.69	202.633
148	930	9148	4161	6453	3077	2904.84	238.367
149	905	7663	8928	5831	9217	1854.65	204.082
149	916	7663	8928	8117	6502	2468.12	100.266
149	945	7663	8928	6276	9474	1490.6	142.133
149	1029	7663	8928	7393	7919	1044.5	107.519
150	901	288	1344	2726	2699	2789.24	190.399
150	920	288	1344	3269	1192	2984.87	198.185
150	1040	288	1344	391	3161	1819.92	175.416
151	903	7552	3366	8522	5749	2572.86	169.231
151	906	7552	3366	7437	2852	526.708	180.086
151	955	7552	3366	6817	3688	802.439	153.37
151	962	7552	3366	9223	3700	1704.05	206.313
152	903	7816	3208	8522	5749	2637.26	99.6056
152	906	7816	3208	7437	2852	519.978	105.995
152	941	7816	3208	7119	5294	2199.36	128.109
152	1073	7816	3208	9746	1681	2461.02	129.272
152	1189	7816	3208	6265	996	2701.58	156.019
153	915	2690	5783	958	8224	2993.04	134.014
153	917	2690	5783	2134	4406	1485.01	140.651
153	975	2690	5783	3997	4115	2119.07	106.322
153	1184	2690	5783	1816	6873	1397.13	95.0126
154	905	5067	8462	5831	9217	1074.11	170.175
154	978	5067	8462	5689	9522	1229.02	141.446
154	1022	5067	8462	3036	9498	2279.97	162.689
154	1032	5067	8462	4485	8488	582.58	106.69
155	905	5305	6797	5831	9217	2476.5	151.392
155	923	5305	6797	4483	8959	2312.99	92.6083
156	903	8158	5451	8522	5749	470.425	125.981
156	906	8158	5451	7437	2852	2697.15	134.062
156	949	8158	5451	6855	6607	1741.88	131.774
156	1082	8158	5451	8856	5040	810.015	152.182
157	906	6561	271	7437	2852	2725.61	130.513
157	930	6561	271	6453	3077	2808.08	126.438
157	939	6561	271	7730	470	1185.82	180.049
158	903	7525	6971	8522	5749	1577.12	110.261
158	905	7525	6971	5831	9217	2813.21	180.384
158	987	7525	6971	7300	7278	380.623	150.64
158	1077	7525	6971	8371	5507	1690.86	102.715
159	948	4188	2905	5564	2583	1413.17	141.139
159	982	4188	2905	1307	2295	2944.87	119.643
159	1002	4188	2905	5356	5393	2748.52	118.597
159	1031	4188	2905	2751	3520	1563.07	131.732
159	1033	4188	2905	2243	3514	2038.11	111.027
159	1051	4188	2905	2818	959	2379.88	119.863
160	906	9003	3743	7437	2852	1801.73	149.515
160	935	9003	3743	8070	4638	1292.87	153.618
160	941	9003	3743	7119	5294	2440.3	180.708
160	957	9003	3743	9141	4062	347.57	147.158
161	901	803	2786	2726	2699	1924.97	105.374
161	914	803	2786	114	4623	1961.96	115.025
161	1037	803	2786	1456	4969	2278.57	96.6812
161	1040	803	2786	391	3161	557.108	97.0827
161	1093	803	2786	2978	3716	2365.49	94.2208
161	1174	803	2786	959	4592	1812.73	80.6159
162	901	4630	4333	2726	2699	2509.02	184.646
162	941	4630	4333	7119	5294	2668.08	196.354
163	900	3940	4677	5646	5405	1854.84	145.835
163	926	3940	4677	6704	4893	2772.43	120.549
163	964	3940	4677	2000	4001	2054.4	81.6127
163	972	3940	4677	4605	2745	2043.24	99.0026
164	902	1870	5535	2069	3747	1799.04	95.7124
164	917	1870	5535	2134	4406	1159.46	141.886
164	979	1870	5535	2920	3320	2451.27	104.475
164	994	1870	5535	1198	5718	696.472	137.459
164	1028	1870	5535	354	5598	1517.31	91.4683
165	900	7852	4893	5646	5405	2264.64	182.337
165	903	7852	4893	8522	5749	1087.03	149.663
166	947	1492	6238	52	8833	2967.76	302.23
166	959	1492	6238	1859	7382	1201.43	241.77
167	931	83	773	2455	1505	2482.38	107.312
167	934	83	773	692	343	745.507	115.509
167	1012	83	773	428	1349	671.417	88.4677
167	1122	83	773	40	1640	868.066	89.7109
168	906	9170	3525	7437	2852	1859.09	173.022
168	935	9170	3525	8070	4638	1564.85	177.771
168	1018	9170	3525	7598	3259	1594.35	161.416
168	1064	9170	3525	9182	5273	1748.04	104.791
169	900	4371	4990	5646	5405	1340.84	155.052
169	932	4371	4990	2466	4189	2066.55	126.531
169	981	4371	4990	4979	6810	1918.87	135.417
170	907	2466	9082	1388	9769	1278.3	119.203
170	950	2466	9082	524	7875	2286.53	136.367
170	993	2466	9082	1140	8278	1550.71	102.729
170	1133	2466	9082	183	8135	2471.62	142.397
170	1164	2466	9082	493	7056	2827.97	122.976
170	1194	2466	9082	5064	9865	2713.43	126.328
171	917	3087	2637	2134	4406	2009.37	122.72
171	925	3087	2637	3056	3332	695.691	119.466
171	1020	3087	2637	1756	1787	1579.26	106.349
171	1069	3087	2637	1250	1786	2024.54	124.466
172	905	7623	9785	5831	9217	1879.86	198.458
172	944	7623	9785	6768	8138	1855.7	109.542
173	965	3413	6140	4482	5747	1138.95	207.39
173	1057	3413	6140	855	5880	2571.18	190.61
174	962	8631	2925	9223	3700	975.238	117.634
174	1063	8631	2925	6224	4708	2995.45	129.506
174	1121	8631	2925	9766	3585	1312.95	111.548
174	1134	8631	2925	7863	4047	1359.67	119.381
174	1137	8631	2925	8422	768	2167.1	108.931
175	922	768	7605	1055	9522	1938.36	162.867
175	933	768	7605	1265	6464	1244.54	156.488
175	1054	768	7605	2713	7285	1971.15	187.645
176	900	3507	6041	5646	5405	2231.55	144.868
176	917	3507	6041	2134	4406	2135.03	148.265
176	1068	3507	6041	3905	6454	573.562	102.634
176	1125	3507	6041	3983	5863	508.193	86.2328
177	905	6571	8406	5831	9217	1097.87	160.885
177	909	6571	8406	9421	7807	2912.27	111.38
177	978	6571	8406	5689	9522	1422.46	133.724
177	983	6571	8406	8537	9868	2450.02	91.0114
178	906	9374	3763	7437	2852	2140.53	141.357
178	926	9374	3763	6704	4893	2899.28	133.776
178	1177	9374	3763	9486	3451	331.494	152.867
179	900	5946	4735	5646	5405	734.098	119.785
179	906	5946	4735	7437	2852	2401.83	104.626
179	1002	5946	4735	5356	5393	883.778	142.14
179	1056	5946	4735	5453	2131	2650.26	153.857
179	1077	5946	4735	8371	5507	2544.92	91.5916
180	900	6548	5891	5646	5405	1024.6	116.206
180	953	6548	5891	3961	5428	2628.11	125.401
180	965	6548	5891	4482	5747	2071.01	147.379
180	1088	6548	5891	4356	7712	2849.72	112.014
181	907	2666	7467	1388	9769	2632.96	130.336
181	913	2666	7467	2903	8824	1377.54	100.643
181	1173	2666	7467	456	8709	2535.09	96.5689
181	1190	2666	7467	3573	7887	999.524	87.4529
182	1014	9556	5219	9639	5001	233.266	177.648
182	1096	9556	5219	9939	4255	1037.3	143.62
182	1102	9556	5219	9425	3779	1445.95	162.732
183	905	3400	9893	5831	9217	2523.24	242.889
183	912	3400	9893	4117	8364	1688.77	129.118
183	977	3400	9893	5443	9219	2151.31	181.993
184	901	1098	2599	2726	2699	1631.07	229.562
184	917	1098	2599	2134	4406	2082.92	236.662
184	1016	1098	2599	1790	577	2137.14	166.776
185	921	9368	135	8052	2006	2287.47	143.261
185	939	9368	135	7730	470	1671.91	239.98
185	1147	9368	135	8791	1330	1327.01	157.759
186	900	3765	7348	5646	5405	2704.33	156.641
186	924	3765	7348	1354	7406	2411.7	151.164
186	1034	3765	7348	2613	5046	2574.16	105.195
187	921	5545	3182	8052	2006	2769.12	163.117
187	930	5545	3182	6453	3077	914.051	191.883
188	939	6527	1705	7730	470	1724.07	132.924
188	943	6527	1705	5593	2320	1118.29	122.069
188	968	6527	1705	8557	3429	2663.28	107.401
188	974	6527	1705	6847	4249	2564.05	96.2416
188	1092	6527	1705	5616	3618	2118.84	104.364
189	910	194	4244	2222	4017	2040.66	203.023
189	917	194	4244	2134	4406	1946.75	208.977
190	900	6793	3976	5646	5405	1832.39	117.23
190	903	6793	3976	8522	5749	2476.48	96.2229
190	955	6793	3976	6817	3688	288.998	87.2044
190	971	6793	3976	8136	6156	2560.48	92.9331
190	1017	6793	3976	9622	3839	2832.32	115.41
191	906	5804	4175	7437	2852	2101.67	211.743
191	943	5804	4175	5593	2320	1866.96	268.257
192	906	4840	3147	7437	2852	2613.7	105.733
192	948	4840	3147	5564	2583	917.754	170.947
192	1127	4840	3147	2645	4584	2623.55	128.32
193	901	2602	5627	2726	2699	2930.62	134.007
193	904	2602	5627	1903	4314	1487.47	111.266
193	1131	2602	5627	1480	7706	2362.44	119.727
194	900	4948	7830	5646	5405	2523.46	128.114
194	905	4948	7830	5831	9217	1644.22	172.034
194	1078	4948	7830	5802	7175	1076.26	86.1323
194	1128	4948	7830	2193	8645	2873.02	83.7205
195	903	6983	8158	8522	5749	2858.64	96.704
195	905	6983	8158	5831	9217	1564.8	158.206
195	1004	6983	8158	9009	6387	2690.93	148.09
196	907	672	7293	1388	9769	2577.45	172.524
196	933	672	7293	1265	6464	1019.26	134.09
196	988	672	7293	185	9638	2395.04	103.626
196	995	672	7293	884	6825	513.778	172.76
197	901	3337	2455	2726	2699	657.919	120.476
197	925	3337	2455	3056	3332	920.918	120.908
197	967	3337	2455	2045	315	2499.77	117.3
197	1036	3337	2455	1899	2200	1460.43	145.26
197	1085	3337	2455	5142	1762	1933.46	95.0568
198	903	8778	2913	8522	5749	2847.53	184.192
198	941	8778	2913	7119	5294	2901.97	236.9
198	1015	8778	2913	9692	598	2488.9	141.907
199	903	8985	6074	8522	5749	565.68	144.755
199	908	8985	6074	9770	6668	984.409	109.46
199	1102	8985	6074	9425	3779	2336.8	165.785
200	906	6575	250	7437	2852	2741.07	144.565
200	939	6575	250	7730	470	1175.77	199.435
201	926	6876	3154	6704	4893	1747.49	117.692
201	941	6876	3154	7119	5294	2153.75	150.308
202	926	5848	5011	6704	4893	864.095	110.413
202	935	5848	5011	8070	4638	2253.09	119.872
202	955	5848	5011	6817	3688	1639.91	99.3618
202	1071	5848	5011	5910	4605	410.707	150.353
203	900	6268	5722	5646	5405	698.121	181.011
203	937	6268	5722	6117	3887	1841.2	180.581
203	1077	6268	5722	8371	5507	2113.96	138.408
204	904	1287	6648	1903	4314	2413.92	90.6124
204	933	1287	6648	1265	6464	185.311	96.0714
204	984	1287	6648	66	6253	1283.3	109.755
204	999	1287	6648	1521	6601	238.673	116.602
204	1048	1287	6648	1046	5323	1346.74	132.959
205	901	1898	988	2726	2699	1900.82	123.851
205	925	1898	988	3056	3332	2614.44	124.295
205	967	1898	988	2045	315	688.867	120.586
205	976	1898	988	404	1149	1502.65	107.268
206	900	6285	4040	5646	5405	1507.16	171.041
206	943	6285	4040	5593	2320	1853.99	189.269
206	1101	6285	4040	3897	5380	2738.27	137.69
207	948	7913	3086	5564	2583	2402.25	162.434
207	968	7913	3086	8557	3429	729.647	111.988
207	1073	7913	3086	9746	1681	2309.53	122.531
207	1082	7913	3086	8856	5040	2169.65	114.047
208	903	9122	6842	8522	5749	1246.86	118.432
208	916	9122	6842	8117	6502	1060.95	95.1911
208	1042	9122	6842	8373	9081	2360.96	139.414
208	1114	9122	6842	9045	5654	1190.49	122.963
209	906	5942	1110	7437	2852	2295.56	123.959
209	937	5942	1110	6117	3887	2782.51	141.58
209	1189	5942	1110	6265	996	342.527	182.461
210	903	9274	8351	8522	5749	2708.49	199.758
210	909	9274	8351	9421	7807	563.511	226.242
211	909	8678	7780	9421	7807	743.49	122.525
211	946	8678	7780	9641	5599	2384.14	140.433
211	992	8678	7780	9516	9670	2067.45	112.055
211	1042	8678	7780	8373	9081	1336.27	127.349
211	1047	8678	7780	8980	9921	2162.19	89.6374
212	943	7656	2622	5593	2320	2084.99	137.51
212	1052	7656	2622	7294	4096	1517.8	137.182
212	1130	7656	2622	5782	838	2587.38	130.787
212	1152	7656	2622	7934	2469	317.322	135.521
213	921	9357	430	8052	2006	2046.17	132.472
213	939	9357	430	7730	470	1627.49	221.908
213	985	9357	430	8548	1323	1204.96	125.62
214	901	3808	389	2726	2699	2550.85	160.486
214	928	3808	389	3652	842	479.109	123.888
214	1085	3808	389	5142	1762	1914.34	126.626
215	941	6458	5780	7119	5294	820.437	233.666
215	949	6458	5780	6855	6607	917.354	190.031
215	1119	6458	5780	6274	4303	1488.42	137.303
216	903	7947	5731	8522	5749	575.282	165.709
216	952	7947	5731	7562	6804	1139.98	151.723
216	1121	7947	5731	9766	3585	2813.2	191.568
217	906	9948	2865	7437	2852	2511.03	155.53
217	957	9948	2865	9141	4062	1443.63	153.079
217	985	9948	2865	8548	1323	2082.73	121.461
217	1003	9948	2865	9889	658	2207.79	152.93
218	912	1497	8396	4117	8364	2620.2	114.338
218	924	1497	8396	1354	7406	1000.27	154.573
218	1123	1497	8396	1560	7440	958.074	155.644
218	1173	1497	8396	456	8709	1087.04	133.445
219	906	7375	1858	7437	2852	995.932	252.522
219	968	7375	1858	8557	3429	1966	281.478
220	901	560	1178	2726	2699	2646.7	138.524
220	902	560	1178	2069	3747	2979.4	96.3347
220	1005	560	1178	1948	135	1736.2	105.504
220	1016	560	1178	1790	577	1368.98	100.637
221	922	307	8620	1055	9522	1171.8	93.0209
221	950	307	8620	524	7875	775.96	131.554
221	973	307	8620	1689	8002	1513.89	122.166
221	984	307	8620	66	6253	2379.24	102.107
221	995	307	8620	884	6825	1885.46	115.153
222	906	9639	1009	7437	2852	2871.49	117.778
222	939	9639	1009	7730	470	1983.63	162.48
222	968	9639	1009	8557	3429	2650.87	131.283
222	1149	9639	1009	7339	134	2460.82	103.46
223	941	7444	2356	7119	5294	2955.92	115.388
223	943	7444	2356	5593	2320	1851.35	120.95
223	1003	7444	2356	9889	658	2976.78	93.8736
223	1008	7444	2356	6555	2079	931.155	89.691
223	1052	7444	2356	7294	4096	1746.45	120.662
223	1073	7444	2356	9746	1681	2398.92	116.436
224	900	6455	8267	5646	5405	2974.14	194.928
224	983	6455	8267	8537	9868	2626.39	148.072
225	905	3964	9366	5831	9217	1872.94	270.672
225	911	3964	9366	6617	9726	2677.31	157.328
226	917	4035	2249	2134	4406	2875.14	217.639
226	943	4035	2249	5593	2320	1559.62	235.317
226	1030	4035	2249	2321	892	2186.15	166.044
227	905	5347	8599	5831	9217	784.971	168.2
227	1022	5347	8599	3036	9498	2479.7	160.8
228	939	6966	3126	7730	470	2763.7	155.376
228	941	6966	3126	7119	5294	2173.39	136.126
228	974	6966	3126	6847	4249	1129.29	112.498
229	900	5054	4931	5646	5405	758.38	150.883
229	910	5054	4931	2222	4017	2975.84	150.02
229	1052	5054	4931	7294	4096	2390.57	166.565
229	1145	5054	4931	2701	6274	2709.29	126.533
230	939	4829	172	7730	470	2916.27	239.797
230	948	4829	172	5564	2583	2520.54	281.034
230	1001	4829	172	6852	861	2137.11	118.17
231	917	1794	3366	2134	4406	1094.17	176.234
231	932	1794	3366	2466	4189	1062.5	140.522
231	1116	1794	3366	1712	2665	705.78	134.243
232	909	9937	7100	9421	7807	875.274	416.453
232	916	9937	7100	8117	6502	1915.73	295.547
233	910	1491	6122	2222	4017	2228.31	121.173
233	933	1491	6122	1265	6464	409.927	106.506
233	973	1491	6122	1689	8002	1890.4	145.579
233	1024	1491	6122	4166	5703	2707.62	153.743
234	1000	7283	2539	6643	990	1676.01	134.404
234	1086	7283	2539	6316	204	2527.31	153.679
234	1092	7283	2539	5616	3618	1985.73	114.049
234	1177	7283	2539	9486	3451	2384.31	113.868
235	910	628	6473	2222	4017	2927.93	259.234
235	932	628	6473	2466	4189	2931.71	212.766
236	900	5005	7493	5646	5405	2184.18	167.367
236	911	5005	7493	6617	9726	2754.06	130.633
237	906	7419	382	7437	2852	2470.07	137.192
237	943	7419	382	5593	2320	2662.73	173.808
238	906	8632	3198	7437	2852	1244.08	104.414
238	926	8632	3198	6704	4893	2567.14	98.8145
238	1137	8632	3198	8422	768	2439.06	110.771
239	900	5722	7209	5646	5405	1805.6	129.996
239	905	5722	7209	5831	9217	2010.96	174.561
239	966	5722	7209	7339	9659	2935.5	128.492
239	1027	5722	7209	4841	8793	1812.52	103.951
240	905	6387	9427	5831	9217	594.337	129.185
240	963	6387	9427	9097	9142	2724.94	105.065
240	978	6387	9427	5689	9522	704.435	107.375
240	1065	6387	9427	8915	9795	2554.64	92.3746
241	907	701	8411	1388	9769	1521.88	131.427
241	933	701	8411	1265	6464	2027.04	102.148
241	984	701	8411	66	6253	2249.49	116.698
241	1057	701	8411	855	5880	2535.68	136.244
241	1187	701	8411	223	7863	727.178	104.483
242	905	4462	8950	5831	9217	1394.79	168.317
242	911	4462	8950	6617	9726	2290.46	97.8341
242	1009	4462	8950	6621	9405	2206.42	107.532
242	1095	4462	8950	5997	9214	1557.54	113.316
242	1111	4462	8950	4403	9404	457.818	89.0017
243	900	5352	4279	5646	5405	1163.75	110.249
243	935	5352	4279	8070	4638	2741.61	98.9404
243	970	5352	4279	7144	2956	2227.46	82.9425
243	1127	5352	4279	2645	4584	2724.13	116.868
244	926	8801	4565	6704	4893	2122.5	100.506
244	961	8801	4565	7325	3643	1740.3	124.582
244	974	8801	4565	6847	4249	1979.39	106.078
244	1070	8801	4565	8984	1595	2975.63	121.834
245	910	4770	5566	2222	4017	2981.9	119.103
245	917	4770	5566	2134	4406	2879.95	122.596
245	969	4770	5566	5102	7864	2321.86	117.016
245	1136	4770	5566	3501	4823	1470.51	102.285
246	939	5096	171	7730	470	2650.92	140.771
246	951	5096	171	5231	924	765.006	120.622
246	1098	5096	171	3288	279	1811.22	109.785
246	1163	5096	171	6204	377	1126.99	112.822
247	900	3095	6078	5646	5405	2638.28	146.461
247	933	3095	6078	1265	6464	1870.27	127.998
247	995	3095	6078	884	6825	2333.78	164.911
247	1028	3095	6078	354	5598	2782.71	96.6311
248	900	7683	3774	5646	5405	2609.51	166.337
248	906	7683	3774	7437	2852	954.254	145.287
248	1129	7683	3774	5372	3295	2360.12	163.556
248	1198	7683	3774	6523	3093	1345.12	116.82
249	912	1652	7508	4117	8364	2609.4	127.085
249	922	1652	7508	1055	9522	2100.62	161.932
249	994	1652	7508	1198	5718	1846.68	176.521
249	1028	1652	7508	354	5598	2309.31	117.461
250	901	4844	2260	2726	2699	2163.02	116.239
250	925	4844	2260	3056	3332	2084.74	116.656
250	1008	4844	2260	6555	2079	1720.55	96.0813
250	1011	4844	2260	3901	2757	1065.95	119.247
250	1071	4844	2260	5910	4605	2575.92	131.798
250	1085	4844	2260	5142	1762	580.352	91.7139
250	1110	4844	2260	2982	3770	2397.32	121.266
251	903	9613	3603	8522	5749	2407.4	180.704
251	906	9613	3603	7437	2852	2301.95	192.296
252	915	1805	7558	958	8224	1077.48	131.189
252	947	1805	7558	52	8833	2167.63	160.859
252	1019	1805	7558	1756	9715	2157.56	132.952
253	900	5983	2810	5646	5405	2616.79	170.07
253	939	5983	2810	7730	470	2920.21	204.93
254	903	9615	7138	8522	5749	1767.48	228.337
254	908	9615	7138	9770	6668	494.899	172.663
255	900	6478	3275	5646	5405	2286.73	231.658
255	906	6478	3275	7437	2852	1048.15	202.342
256	904	3787	2454	1903	4314	2647.46	133.017
256	931	3787	2454	2455	1505	1635.49	162.978
256	1030	3787	2454	2321	892	2142.2	126.004
257	924	3427	6081	1354	7406	2460.28	103.805
257	973	3427	6081	1689	8002	2590.54	128.493
257	991	3427	6081	5153	5067	2001.82	135.316
257	1057	3427	6081	855	5880	2579.84	125.385
258	948	4267	2182	5564	2583	1357.58	169.106
258	982	4267	2182	1307	2295	2962.16	143.35
258	1135	4267	2182	2480	3767	2388.64	121.544
259	901	3098	1953	2726	2699	833.607	157.688
259	948	3098	1953	5564	2583	2545.2	224.312
260	900	4245	4265	5646	5405	1806.21	155.384
260	901	4245	4265	2726	2699	2181.68	154.256
260	1150	4245	4265	3680	1402	2918.22	103.359
261	903	8870	8387	8522	5749	2660.85	106.573
261	916	8870	8387	8117	6502	2029.84	85.6592
261	1153	8870	8387	7447	9617	1880.91	154.768
262	924	2404	6409	1354	7406	1447.93	125.111
262	932	2404	6409	2466	4189	2220.87	105.797
262	993	2404	6409	1140	8278	2256.29	125.63
262	1174	2404	6409	959	4592	2321.53	98.4633
263	903	8024	6544	8522	5749	938.099	112.508
263	909	8024	6544	9421	7807	1883.29	127.424
263	1002	8024	6544	5356	5393	2905.69	162.651
263	1062	8024	6544	9347	7761	1797.61	164.418
264	900	4156	4980	5646	5405	1549.43	206.081
264	937	4156	4980	6117	3887	2245.03	205.591
264	1118	4156	4980	4264	4788	220.291	149.328
265	939	9263	420	7730	470	1533.82	176.935
265	1137	9263	420	8422	768	910.157	136.065
266	900	4824	2922	5646	5405	2615.53	139.503
266	901	4824	2922	2726	2699	2109.82	138.491
266	997	4824	2922	5768	2058	1279.7	142.602
266	1038	4824	2922	4129	2323	917.511	129.403
267	901	3046	706	2726	2699	2018.53	127.786
267	938	3046	706	470	1565	2715.45	147.177
267	979	3046	706	2920	3320	2617.03	97.0028
267	1148	3046	706	1524	2073	2045.77	125.034
268	939	7430	573	7730	470	317.189	167.739
268	943	7430	573	5593	2320	2535.07	154.042
268	1188	7430	573	6779	2222	1772.85	101.219
269	925	3015	3831	3056	3332	500.682	158.773
269	932	3015	3831	2466	4189	655.412	130.048
269	1094	3015	3831	845	4405	2244.63	159.179
270	907	251	7486	1388	9769	2550.46	236.886
270	933	251	7486	1265	6464	1439.68	184.114
271	900	5318	6479	5646	5405	1122.97	130.961
271	905	5318	6479	5831	9217	2785.64	175.857
271	977	5318	6479	5443	9219	2742.85	131.768
271	986	5318	6479	6451	9239	2983.5	95.4141
272	931	2542	1645	2455	1505	164.83	154.233
272	975	2542	1645	3997	4115	2866.69	118.148
272	1005	2542	1645	1948	135	1622.63	115.468
272	1051	2542	1645	2818	959	739.44	183.15
273	901	2363	2816	2726	2699	381.39	133.324
273	910	2363	2816	2222	4017	1209.25	133.531
273	1094	2363	2816	845	4405	2197.55	134.145
274	903	6623	5944	8522	5749	1908.99	151.185
274	954	6623	5944	4099	6849	2681.34	187.285
274	1142	6623	5944	8733	6011	2111.06	124.53
275	905	7985	9233	5831	9217	2154.06	284.821
275	909	7985	9233	9421	7807	2023.75	197.179
276	943	4897	4549	5593	2320	2335.14	182.217
276	949	4897	4549	6855	6607	2840.62	141.375
276	1010	4897	4549	2489	4438	2410.56	162.408
277	906	7471	1774	7437	2852	1078.54	166.962
277	921	7471	1774	8052	2006	625.608	137.501
277	1070	7471	1774	8984	1595	1523.55	191.538
278	906	8812	3318	7437	2852	1451.82	88.6082
278	946	8812	3318	9641	5599	2426.97	108.09
278	1141	8812	3318	6251	3529	2569.68	105.06
278	1143	8812	3318	8798	513	2805.03	97.2423
279	901	1053	2813	2726	2699	1676.88	124.404
279	938	1053	2813	470	1565	1377.46	143.282
279	1012	1053	2813	428	1349	1591.83	104.335
279	1053	1053	2813	233	340	2605.4	92.0487
279	1132	1053	2813	1073	4215	1402.14	102.472
279	1169	1053	2813	556	4324	1590.64	93.4597
280	913	4069	9647	2903	8824	1427.19	154.197
280	956	4069	9647	6788	9613	2719.21	179.296
280	1019	4069	9647	1756	9715	2314	175.507
281	906	5383	4365	7437	2852	2551.09	174.949
281	935	5383	4365	8070	4638	2700.83	179.751
281	1135	5383	4365	2480	3767	2963.95	203.3
282	906	8481	1369	7437	2852	1813.62	136.16
282	939	8481	1369	7730	470	1171.41	187.84
283	921	9789	904	8052	2006	2057.08	144.055
283	939	9789	904	7730	470	2104.24	241.311
283	1147	9789	904	8791	1330	1085.12	158.634
284	939	9227	1336	7730	470	1729.44	114.46
284	957	9227	1336	9141	4062	2727.36	81.6613
284	1000	9227	1336	6643	990	2607.06	105.907
284	1003	9227	1336	9889	658	947.591	81.5819
284	1115	9227	1336	9222	3813	2477.01	104.39
285	906	9153	4496	7437	2852	2376.42	109.72
285	921	9153	4496	8052	2006	2722.55	90.3594
285	1070	9153	4496	8984	1595	2905.92	125.87
285	1114	9153	4496	9045	5654	1163.03	107.051
286	905	7437	8178	5831	9217	1912.79	200.179
286	969	7437	8178	5102	7864	2356.02	145.625
286	981	7437	8178	4979	6810	2813.04	130.196
287	903	9637	5516	8522	5749	1139.08	255.427
287	946	9637	5516	9641	5599	83.0963	331.573
288	904	1885	3656	1903	4314	658.246	103.232
288	931	1885	3656	2455	1505	2225.24	126.484
288	989	1885	3656	941	5675	2228.79	107.193
288	1012	1885	3656	428	1349	2728.57	104.273
288	1101	1885	3656	3897	5380	2649.59	100.819
289	925	4907	4445	3056	3332	2159.85	155.401
289	954	4907	4445	4099	6849	2536.15	158.599
290	939	6647	3178	7730	470	2916.53	343.526
290	943	6647	3178	5593	2320	1359.07	315.474
291	905	6867	9221	5831	9217	1036.01	165.973
291	969	6867	9221	5102	7864	2226.36	120.74
291	1194	6867	9221	5064	9865	1914.56	147.287
292	901	3500	3618	2726	2699	1201.51	186.529
292	931	3500	3618	2455	1505	2357.29	189.76
292	1030	3500	3618	2321	892	2970.04	146.711
293	928	3489	2720	3652	842	1885.06	200.895
293	942	3489	2720	3230	329	2404.99	323.105
294	909	8475	9648	9421	7807	2069.83	149.199
294	956	8475	9648	6788	9613	1687.36	162.033
294	1055	8475	9648	7842	9004	903.009	104.676
294	1095	8475	9648	5997	9214	2515.72	145.091
295	906	9634	1869	7437	2852	2406.89	193.971
295	970	9634	1869	7144	2956	2716.92	167.07
295	1018	9634	1869	7598	3259	2465.24	180.96
296	948	3614	1847	5564	2583	2084.27	153.193
296	967	3614	1847	2045	315	2192.89	104.853
296	1126	3614	1847	2556	807	1483.56	132.189
296	1186	3614	1847	1452	1271	2237.41	107.764
297	939	7258	1916	7730	470	1521.09	193.492
297	962	7258	1916	9223	3700	2654.03	160.684
297	1138	7258	1916	7642	4222	2337.75	133.824
298	905	4068	9711	5831	9217	1830.9	330.509
298	927	4068	9711	3933	9257	473.646	202.491
299	900	7320	5616	5646	5405	1687.25	291.633
299	940	7320	5616	5800	3533	2578.62	178.367
300	905	5621	9851	5831	9217	667.874	323.688
300	927	5621	9851	3933	9257	1789.46	198.312
301	905	6245	8666	5831	9217	689.2	296.801
301	944	6245	8666	6768	8138	743.178	163.824
301	1025	6245	8666	7963	7307	2190.53	147.375
302	905	5672	7426	5831	9217	1798.04	148.531
302	954	5672	7426	4099	6849	1675.49	112.469
303	905	5264	8773	5831	9217	720.156	170.012
303	969	5264	8773	5102	7864	923.323	123.679
303	998	5264	8773	7038	9755	2027.66	161.308
304	922	2667	8032	1055	9522	2195.14	120.475
304	959	2667	8032	1859	7382	1037	126.691
304	990	2667	8032	1321	6857	1786.71	108.485
304	1173	2667	8032	456	8709	2312.33	110.349
305	906	9548	1186	7437	2852	2689.21	109.897
305	939	9548	1186	7730	470	1953.91	151.607
305	1045	9548	1186	6628	740	2953.86	133.239
305	1120	9548	1186	9068	1459	552.204	117.257
306	910	2228	1256	2222	4017	2761.01	176.211
306	967	2228	1256	2045	315	958.629	171.3
306	980	2228	1256	3529	3281	2406.91	160.488
307	915	1471	9306	958	8224	1197.45	147.807
307	973	1471	9306	1689	8002	1322.1	181.061
307	1157	1471	9306	929	9386	547.872	116.132
308	944	8696	6681	6768	8138	2416.62	251.867
308	957	8696	6681	9141	4062	2656.54	292.133
309	900	4409	6211	5646	5405	1476.42	137.483
309	941	4409	6211	7119	5294	2860.94	145.139
309	1034	4409	6211	2613	5046	2140.76	92.3286
309	1184	4409	6211	1816	6873	2676.17	95.0498
310	941	4841	7155	7119	5294	2941.53	198.611
310	952	4841	7155	7562	6804	2743.55	141.389
311	917	1538	6841	2134	4406	2506.88	152.049
311	933	1538	6841	1265	6464	465.465	129.837
311	1049	1538	6841	721	7397	988.243	131.83
311	1099	1538	6841	2210	8015	1352.72	185.284
312	900	7389	5764	5646	5405	1779.59	198.28
312	909	7389	5764	9421	7807	2881.47	184.326
312	1102	7389	5764	9425	3779	2843.51	186.393
313	910	251	6005	2222	4017	2799.46	239.494
313	933	251	6005	1265	6464	1113.05	210.506
314	906	6308	1411	7437	2852	1830.61	129.479
314	1038	6308	1411	4129	2323	2362.16	137.505
314	1130	6308	1411	5782	838	777.821	156.016
315	906	7989	4588	7437	2852	1821.65	93.8436
315	937	7989	4588	6117	3887	1998.95	107.184
315	1004	7989	4588	9009	6387	2068.04	135.047
315	1096	7989	4588	9939	4255	1978.23	89.1367
315	1104	7989	4588	9030	3088	1825.84	81.7882
316	906	9227	2641	7437	2852	1802.39	111.246
316	946	9227	2641	9641	5599	2986.83	135.705
316	1015	9227	2641	9692	598	2095.25	80.5409
316	1041	9227	2641	9841	4953	2392.14	127.509
317	956	9116	8464	6788	9613	2596.11	125.42
317	992	9116	8464	9516	9670	1270.6	105.618
317	1026	9116	8464	8883	6587	1891.41	151.948
317	1062	9116	8464	9347	7761	739.98	149.014
318	920	1020	1507	3269	1192	2270.95	110.218
318	1093	1020	1507	2978	3716	2951.85	94.6797
318	1110	1020	1507	2982	3770	2995.1	110.467
318	1132	1020	1507	1073	4215	2708.52	87.2202
318	1183	1020	1507	157	1205	914.316	123.415
319	915	618	7821	958	8224	527.266	93.5924
319	950	618	7821	524	7875	108.407	123.46
319	989	618	7821	941	5675	2170.17	82.1477
319	1133	618	7821	183	8135	536.49	128.919
319	1181	618	7821	3422	7554	2816.68	88.8811
320	910	2474	1265	2222	4017	2763.51	142.843
320	942	2474	1265	3230	329	1203.18	177.073
320	996	2474	1265	140	557	2439.02	94.6156
320	1100	2474	1265	3785	1739	1394.06	151.468
321	932	4072	5648	2466	4189	2169.77	139.072
321	933	4072	5648	1265	6464	2923.2	148.937
321	1024	4072	5648	4166	5703	108.908	214.991
322	905	3550	8504	5831	9217	2389.84	207.452
322	915	3550	8504	958	8224	2607.08	150.651
322	1054	3550	8504	2713	7285	1478.69	161.897
323	901	1776	1015	2726	2699	1933.48	173.541
323	920	1776	1015	3269	1192	1503.46	180.638
323	1006	1776	1015	1866	103	916.43	166.821
324	910	2400	2423	2222	4017	1603.91	125.275
324	938	2400	2423	470	1565	2112.12	144.062
324	996	2400	2423	140	557	2930.79	82.9789
324	1034	2400	2423	2613	5046	2631.63	84.6138
324	1043	2400	2423	2467	42	2381.94	84.0707
325	906	8554	4022	7437	2852	1617.59	110.808
325	1089	8554	4022	9148	3857	616.491	127.024
325	1105	8554	4022	6796	5931	2595.16	98.5268
325	1121	8554	4022	9766	3585	1288.38	120.378
325	1185	8554	4022	6342	5051	2439.63	114.262
326	931	4367	3166	2455	1505	2532.72	105.639
326	943	4367	3166	5593	2320	1489.56	115.747
326	1011	4367	3166	3901	2757	620.03	106.527
326	1124	4367	3166	4960	4549	1504.77	102.087
327	905	6626	9665	5831	9217	912.54	166.138
327	963	6626	9665	9097	9142	2525.74	135.119
327	987	6626	9665	7300	7278	2480.33	138.743
328	900	5489	2519	5646	5405	2890.27	193.73
328	937	5489	2519	6117	3887	1505.26	193.27
329	901	1975	4779	2726	2699	2211.43	195.848
329	910	1975	4779	2222	4017	801.032	196.152
330	915	171	5505	958	8224	2830.61	101.908
330	950	171	5505	524	7875	2396.14	134.429
330	999	171	5505	1521	6601	1738.88	110.848
330	1057	171	5505	855	5880	780.052	121.816
331	930	7981	598	6453	3077	2912.08	148.944
331	939	7981	598	7730	470	281.753	212.097
331	1152	7981	598	7934	2469	1871.59	191.959
332	925	3788	979	3056	3332	2464.23	155.264
332	948	3788	979	5564	2583	2393.11	220.074
332	1150	3788	979	3680	1402	436.57	103.662
333	931	308	332	2455	1505	2446.54	227.435
333	942	308	332	3230	329	2922	277.565
334	921	9793	959	8052	2006	2031.57	124.48
334	939	9793	959	7730	470	2120.16	208.52
335	905	7744	7026	5831	9217	2908.62	231.84
335	908	7744	7026	9770	6668	2057.39	107.16
336	900	7576	7449	5646	5405	2811.2	154.573
336	903	7576	7449	8522	5749	1945.49	126.874
336	986	7576	7449	6451	9239	2114.17	112.617
336	998	7576	7449	7038	9755	2367.93	196.937
337	905	3502	8706	5831	9217	2384.4	162.41
337	922	3502	8706	1055	9522	2579.47	110.009
337	993	3502	8706	1140	8278	2400.46	117.202
337	1171	3502	8706	3759	5980	2738.09	96.3797
338	916	7753	7495	8117	6502	1057.61	87.4169
338	946	7753	7495	9641	5599	2675.7	141.182
338	1013	7753	7495	6802	9922	2606.67	102.401
339	910	4324	4254	2222	4017	2115.32	221.14
339	917	4324	4254	2134	4406	2195.27	227.626
339	1171	4324	4254	3759	5980	1816.12	177.235
340	906	4980	1290	7437	2852	2911.48	152.654
340	937	4980	1290	6117	3887	2834.99	174.355
340	1011	4980	1290	3901	2757	1821.08	177.991
341	901	494	1838	2726	2699	2392.31	135.142
341	910	494	1838	2222	4017	2781.01	135.351
341	1040	494	1838	391	3161	1327	124.507
342	905	7971	9749	5831	9217	2205.14	249.449
342	966	7971	9749	7339	9659	638.376	183.616
342	992	7971	9749	9516	9670	1547.02	157.935
343	1031	1000	1815	2751	3520	2443.98	204.913
343	1036	1000	1815	1899	2200	977.97	186.087
344	921	9851	414	8052	2006	2402.26	100.799
344	939	9851	414	7730	470	2121.74	168.851
344	1003	9851	414	9889	658	246.941	120.35
345	941	9739	6639	7119	5294	2945.07	173.753
345	946	9739	6639	9641	5599	1044.61	175.367
345	1004	9739	6639	9009	6387	772.272	206.88
346	933	658	6965	1265	6464	787.051	105.594
346	984	658	6965	66	6253	925.963	120.634
346	993	658	6965	1140	8278	1398.68	117.084
346	1099	658	6965	2210	8015	1873.82	150.688
347	900	7890	6508	5646	5405	2500.43	165.357
347	909	7890	6508	9421	7807	2007.83	153.719
347	1134	7890	6508	7863	4047	2461.15	167.924
348	905	5563	8127	5831	9217	1122.46	218.904
348	949	5563	8127	6855	6607	1994.91	139.958
348	1088	5563	8127	4356	7712	1276.35	157.138
349	937	3783	3016	6117	3887	2491.22	121.667
349	958	3783	3016	4853	5243	2470.71	101.529
349	1179	3783	3016	5792	4510	2503.62	139.804
350	901	1551	5309	2726	2699	2862.29	138.821
350	919	1551	5309	950	2706	2671.48	124.213
350	1010	1551	5309	2489	4438	1280.03	137.917
350	1175	1551	5309	3670	7129	2793.31	115.049
351	905	8718	9178	5831	9217	2887.26	222.775
351	909	8718	9178	9421	7807	1540.73	154.225
352	901	4518	4258	2726	2699	2375.24	248.274
352	926	4518	4258	6704	4893	2276.36	206.726
353	900	5100	3717	5646	5405	1774.11	110.688
353	948	5100	3717	5564	2583	1225.26	156.312
354	900	3810	7200	5646	5405	2567.67	142.864
354	905	3810	7200	5831	9217	2855.3	191.84
354	1075	3810	7200	4261	4238	2996.14	130.296
355	901	5217	3799	2726	2699	2723.06	142.311
355	906	5217	3799	7437	2852	2413.55	125.211
355	1106	5217	3799	3956	4497	1441.29	170.477
356	937	6638	2341	6117	3887	1631.43	133.498
356	941	6638	2341	7119	5294	2991.92	141.268
356	1143	6638	2341	8798	513	2829.7	128.272
356	1160	6638	2341	4063	1198	2817.28	93.9626
357	909	9903	8810	9421	7807	1112.8	206.946
357	916	9903	8810	8117	6502	2918.33	146.864
357	1055	9903	8810	7842	9004	2070.11	145.19
358	999	1413	3638	1521	6601	2964.97	225.667
358	1097	1413	3638	3546	2950	2241.21	285.333
359	946	9875	8557	9641	5599	2967.24	209.504
359	987	9875	8557	7300	7278	2875.15	220.496
360	910	4194	4720	2222	4017	2093.56	210.304
360	948	4194	4720	5564	2583	2538.44	298.696
361	930	4648	1196	6453	3077	2606.95	84.6802
361	943	4648	1196	5593	2320	1468.47	110.738
361	1039	4648	1196	6321	1615	1724.67	133.636
361	1126	4648	1196	2556	807	2127.86	121.945
362	946	8411	6286	9641	5599	1408.85	212.348
362	963	8411	6286	9097	9142	2937.23	217.652
363	921	8091	1686	8052	2006	322.368	80.3288
363	948	8091	1686	5564	2583	2681.48	157.701
363	1073	8091	1686	9746	1681	1655.01	118.961
363	1104	8091	1686	9030	3088	1687.4	85.0098
364	935	9442	4496	8070	4638	1379.33	169.617
364	946	9442	4496	9641	5599	1120.81	201.383
365	903	7458	7500	8522	5749	2048.93	223.208
365	966	7458	7500	7339	9659	2162.28	268.792
366	920	5688	1555	3269	1192	2446.08	179.91
366	940	5688	1555	5800	3533	1981.17	106.485
366	1007	5688	1555	7841	1320	2165.79	93.8568
366	1076	5688	1555	7548	2651	2158.89	162.748
367	931	776	341	2455	1505	2043.02	133.591
367	976	776	341	404	1149	889.521	113.734
367	1012	776	341	428	1349	1066.38	110.132
367	1148	776	341	1524	2073	1886.62	128.489
367	1183	776	341	157	1205	1062.85	153.053
368	906	9687	4656	7437	2852	2883.91	124.195
368	968	9687	4656	8557	3429	1668.06	138.436
368	1089	9687	4656	9148	3857	963.806	142.369
369	912	4662	5719	4117	8364	2700.56	93.7036
369	917	4662	5719	2134	4406	2848.64	134.346
369	1110	4662	5719	2982	3770	2573.13	135.951
370	991	7776	5185	5153	5067	2625.65	187.389
370	1081	7776	5185	9110	3650	2033.66	126.914
370	1082	7776	5185	8856	5040	1089.69	147.697
371	931	4322	831	2455	1505	1984.93	126.414
371	948	4322	831	5564	2583	2147.57	176.763
371	1166	4322	831	2454	2966	2836.84	151.823
372	909	9694	9379	9421	7807	1595.53	179.542
372	992	9694	9379	9516	9670	341.123	164.2
372	1013	9694	9379	6802	9922	2942.54	149.258
373	957	9098	2110	9141	4062	1952.47	139.617
373	970	9098	2110	7144	2956	2129.28	122.18
373	1015	9098	2110	9692	598	1624.49	102.7
373	1083	9098	2110	9322	3094	1009.17	153.503
374	903	9982	7045	8522	5749	1952.23	311.571
374	916	9982	7045	8117	6502	1942.44	250.429
375	906	9232	2569	7437	2852	1817.17	102.422
375	939	9232	2569	7730	470	2581.05	141.296
375	1120	9232	2569	9068	1459	1122.05	109.282
376	905	7330	9085	5831	9217	1504.8	189.139
376	963	7330	9085	9097	9142	1767.92	153.826
376	1180	7330	9085	7023	8795	422.314	130.035
377	907	3425	7654	1388	9769	2936.43	270.057
377	950	3425	7654	524	7875	2909.41	308.943
378	900	3238	4871	5646	5405	2466.5	124.498
378	901	3238	4871	2726	2699	2231.53	123.595
378	1010	3238	4871	2489	4438	865.153	122.79
378	1059	3238	4871	1868	3405	2006.5	128.118
379	939	5098	197	7730	470	2646.12	226.063
379	948	5098	197	5564	2583	2431.08	264.937
380	939	6772	1831	7730	470	1664.36	163
380	1000	6772	1831	6643	990	850.836	150.82
380	1046	6772	1831	7804	172	1953.79	127.984
380	1074	6772	1831	5834	1593	967.723	142.336
380	1083	6772	1831	9322	3094	2845.64	127.859
381	900	5410	6162	5646	5405	792.934	164.002
381	981	5410	6162	4979	6810	778.245	143.234
381	1025	5410	6162	7963	7307	2798.01	109.352
381	1032	5410	6162	4485	8488	2503.18	138.069
381	1066	5410	6162	6958	3890	2749.23	87.3428
382	912	5362	5667	4117	8364	2970.49	166.302
382	916	5362	5667	8117	6502	2878.76	153.698
383	944	9342	7793	6768	8138	2597.02	207.176
383	946	9342	7793	9641	5599	2214.28	297.824
384	903	9374	7958	8522	5749	2367.61	223.208
384	966	9374	7958	7339	9659	2652.29	268.792
385	914	75	6713	114	4623	2090.36	187.885
385	933	75	6713	1265	6464	1215.77	151.524
385	1090	75	6713	2312	6143	2308.48	161.591
386	951	7555	1808	5231	924	2486.45	166.934
386	961	7555	1808	7325	3643	1849.36	165.661
386	1045	7555	1808	6628	740	1414.2	171.215
386	1134	7555	1808	7863	4047	2260.09	164.189
387	900	3701	3798	5646	5405	2522.99	245.702
387	910	3701	3798	2222	4017	1495.13	244.298
388	946	9165	6504	9641	5599	1022.55	221.684
388	987	9165	6504	7300	7278	2019.23	233.316
389	910	4905	5129	2222	4017	2904.31	111.812
389	941	4905	5129	7119	5294	2220.14	118.718
389	1129	4905	5129	5372	3295	1892.52	110.576
389	1138	4905	5129	7642	4222	2883.37	93.7187
389	1191	4905	5129	3329	6259	1939.25	98.1754
390	907	2567	9030	1388	9769	1391.46	298.78
390	933	2567	9030	1265	6464	2877.42	232.22
391	901	3326	2407	2726	2699	667.281	196.764
391	925	3326	2407	3056	3332	963.6	197.47
391	1075	3326	2407	4261	4238	2055.91	180.766
392	906	9140	2923	7437	2852	1704.48	149.608
392	939	9140	2923	7730	470	2829.37	206.392
393	903	7772	8581	8522	5749	2929.63	210.168
393	949	7772	8581	6855	6607	2176.59	219.832
394	981	5150	4268	4979	6810	2547.75	146.574
394	991	5150	4268	5153	5067	799.006	211.121
394	1136	5150	4268	3501	4823	1739.89	143.304
395	907	972	7583	1388	9769	2225.23	157.303
395	933	972	7583	1265	6464	1156.72	122.26
395	1028	972	7583	354	5598	2078.98	92.2997
395	1049	972	7583	721	7397	312.405	124.137
396	910	3886	5785	2222	4017	2427.9	239.459
396	912	3886	5785	4117	8364	2589.32	171.917
396	1068	3886	5785	3905	6454	669.27	170.624
397	957	9914	4683	9141	4062	991.549	155.76
397	971	9914	4683	8136	6156	2308.9	143.63
397	1026	9914	4683	8883	6587	2165.22	221.61
398	944	8163	9692	6768	8138	2088.29	174.502
398	987	8163	9692	7300	7278	2563.62	264.016
398	1042	8163	9692	8373	9081	646.081	227.482
399	916	8779	7551	8117	6502	1240.42	105.518
399	987	8779	7551	7300	7278	1503.98	179.358
399	1041	8779	7551	9841	4953	2806.68	160.124
400	915	2655	9701	958	8224	2249.74	169.771
400	927	2655	9701	3933	9257	1352.93	143.229
401	990	3310	7647	1321	6857	2140.15	222.761
401	995	3310	7647	884	6825	2561.48	306.239
402	951	5650	492	5231	924	601.818	124.604
402	1100	5650	492	3785	1739	2243.49	127.237
402	1189	5650	492	6265	996	795.136	155.158
403	941	9911	4586	7119	5294	2880.37	167.136
403	1004	9911	4586	9009	6387	2014.25	199.002
403	1017	9911	4586	9622	3839	800.956	155.862
404	906	8976	3643	7437	2852	1730.38	120.748
404	946	8976	3643	9641	5599	2065.95	147.295
404	1058	8976	3643	6661	3340	2334.74	102.664
404	1063	8976	3643	6224	4708	2950.89	152.293
405	927	4859	6452	3933	9257	2953.9	157.507
405	952	4859	6452	7562	6804	2725.82	143.882
405	1075	4859	6452	4261	4238	2293.34	174.611
406	900	5648	7899	5646	5405	2494	212.138
406	905	5648	7899	5831	9217	1330.64	284.862
407	900	7607	5147	5646	5405	1977.9	179.829
407	906	7607	5147	7437	2852	2301.29	157.072
407	1076	7607	5147	7548	2651	2496.7	168.099
408	905	8162	8387	5831	9217	2474.36	237.891
408	966	8162	8387	7339	9659	1515.03	175.109
409	913	1095	9028	2903	8824	1819.47	211.253
409	933	1095	9028	1265	6464	2569.63	212.633
409	1023	1095	9028	699	9024	396.02	159.114
410	906	9441	728	7437	2852	2920.17	112.999
410	1045	9441	728	6628	740	2813.03	137.001
411	909	7530	7067	9421	7807	2030.64	115.929
411	987	7530	7067	7300	7278	312.123	139.844
411	1026	7530	7067	8883	6587	1435.62	152.531
411	1182	7530	7067	8892	7092	1362.23	129.696
412	921	7786	736	8052	2006	1297.56	254.555
412	930	7786	736	6453	3077	2693.91	299.445
413	964	386	5053	2000	4001	1926.58	141.324
413	995	386	5053	884	6825	1840.65	284.348
413	1044	386	5053	269	6890	1840.72	146.522
413	1168	386	5053	56	4130	980.219	200.806
414	901	752	2792	2726	2699	1976.19	120.341
414	934	752	2792	692	343	2449.73	131.778
414	1069	752	2792	1250	1786	1122.52	125.828
414	1084	752	2792	2634	1825	2115.9	116.55
414	1116	752	2792	1712	2665	968.364	94.5028
415	901	2158	2580	2726	2699	580.332	208.011
415	932	2158	2580	2466	4189	1638.21	170.989
416	905	8636	9045	5831	9217	2810.27	260.839
416	1004	8636	9045	9009	6387	2684.04	244.161
417	906	7207	1339	7437	2852	1530.38	141.695
417	943	7207	1339	5593	2320	1888.74	179.513
417	1045	7207	1339	6628	740	833.092	171.792
418	906	8110	129	7437	2852	2804.93	183.88
418	1003	8110	129	9889	658	1855.99	180.806
418	1144	8110	129	8901	2222	2237.48	154.314
419	901	1650	652	2726	2699	2312.57	180.313
419	920	1650	652	3269	1192	1706.68	187.687
420	909	9679	9516	9421	7807	1728.36	137.285
420	963	9679	9516	9097	9142	691.809	161.28
420	1047	9679	9516	8980	9921	807.853	100.435
421	905	7541	8906	5831	9217	1738.05	253.007
421	971	7541	8906	8136	6156	2813.63	149.364
421	1025	7541	8906	7963	7307	1653.75	125.629
422	948	7843	1761	5564	2583	2422.71	191.92
422	957	7843	1761	9141	4062	2641.86	116.834
422	1163	7843	1761	6204	377	2145.18	131.246
423	905	5834	9143	5831	9217	74.0608	244.314
423	956	5834	9143	6788	9613	1063.49	183.686
424	905	3811	8967	5831	9217	2035.41	196.372
424	973	3811	8967	1689	8002	2331.12	174.689
424	1027	3811	8967	4841	8793	1044.59	116.939
425	935	7743	2032	8070	4638	2626.44	108.741
425	948	7743	2032	5564	2583	2247.59	171.115
425	1152	7743	2032	7934	2469	476.917	132.144
426	900	5460	3229	5646	5405	2183.93	183.394
426	941	5460	3229	7119	5294	2648.87	193.606
427	900	3500	5240	5646	5405	2152.33	199.531
427	904	3500	5240	1903	4314	1846.05	164.469
428	901	1468	939	2726	2699	2163.37	134.677
428	920	1468	939	3269	1192	1818.68	140.184
428	1033	1468	939	2243	3514	2689.1	150.704
428	1084	1468	939	2634	1825	1464.43	130.434
429	905	6163	9877	5831	9217	738.799	239.662
429	987	6163	9877	7300	7278	2836.82	200.144
429	1021	6163	9877	5062	7734	2409.28	199.194
430	943	5967	3813	5593	2320	1539.13	221.424
430	948	5967	3813	5564	2583	1294.34	282.576
431	941	8493	5639	7119	5294	1416.65	132.25
431	987	8493	5639	7300	7278	2027.21	140.482
431	1062	8493	5639	9347	7761	2287.4	150.268
432	903	7222	4190	8522	5749	2029.9	109.123
432	991	7222	4190	5153	5067	2247.2	167.244
432	1018	7222	4190	7598	3259	1004.06	108.334
432	1096	7222	4190	9939	4255	2717.78	110.299
433	939	5760	802	7730	470	1997.78	178.241
433	948	5760	802	5564	2583	1791.75	208.892
433	1160	5760	802	4063	1198	1742.59	103.867
434	903	9281	7254	8522	5749	1685.56	290.973
434	908	9281	7254	9770	6668	763.228	220.027
435	950	2326	7991	524	7875	1805.73	161.527
435	981	2326	7991	4979	6810	2903.99	109.669
435	1023	2326	7991	699	9024	1927.23	82.1194
435	1032	2326	7991	4485	8488	2215.47	105.715
435	1109	2326	7991	3411	6316	1995.71	130.658
435	1175	2326	7991	3670	7129	1596.68	103.312
436	930	7784	1147	6453	3077	2344.45	153.01
436	939	7784	1147	7730	470	679.15	217.887
436	1066	7784	1147	6958	3890	2864.67	96.3013
436	1177	7784	1147	9486	3451	2864.48	170.802
437	900	3433	6704	5646	5405	2566.08	189.108
437	910	3433	6704	2222	4017	2947.29	188.027
437	1072	3433	6704	3145	8771	2086.97	131.864
438	908	8528	8704	9770	6668	2384.92	105.658
438	998	8528	8704	7038	9755	1823.38	216.887
438	1065	8528	8704	8915	9795	1157.61	163.455
439	901	2448	945	2726	2699	1775.89	86.2906
439	942	2448	945	3230	329	995.48	107.135
439	1097	2448	945	3546	2950	2285.96	116.574
440	909	9146	7185	9421	7807	680.08	174.941
440	946	9146	7185	9641	5599	1661.45	200.51
440	1047	9146	7185	8980	9921	2741.03	127.984
440	1107	9146	7185	8398	5221	2101.62	177.565
441	906	6297	2113	7437	2852	1358.57	151.516
441	948	6297	2113	5564	2583	870.74	244.969
441	1038	6297	2113	4129	2323	2178.15	160.909
441	1119	6297	2113	6274	4303	2190.12	107.606
442	909	9480	7616	9421	7807	199.905	199.1
442	963	9480	7616	9097	9142	1573.33	233.9
443	901	1346	1299	2726	2699	1965.81	173.96
443	910	1346	1299	2222	4017	2855.68	174.23
443	1067	1346	1299	1301	818	483.1	167.81
444	905	4789	8597	5831	9217	1212.5	270.861
444	913	4789	8597	2903	8824	1899.61	175.139
445	906	7414	5383	7437	2852	2531.1	148.003
445	981	7414	5383	4979	6810	2822.33	147.988
445	1154	7414	5383	5617	6587	2163.06	184.009
446	930	7498	999	6453	3077	2325.96	176.567
446	939	7498	999	7730	470	577.637	251.433
447	900	7142	4929	5646	5405	1569.9	201.283
447	906	7142	4929	7437	2852	2097.85	175.812
447	1087	7142	4929	9526	3550	2754.11	144.905
448	901	4539	2069	2726	2699	1919.34	144.346
448	932	4539	2069	2466	4189	2965.08	118.655
448	1098	4539	2069	3288	279	2183.83	136.639
448	1118	4539	2069	4264	4788	2732.87	105.359
449	910	1431	3358	2222	4017	1029.54	146.134
449	932	1431	3358	2466	4189	1327.32	119.939
449	1036	1431	3358	1899	2200	1248.99	175.923
449	1186	1431	3358	1452	1271	2087.11	146.004
450	910	1453	5490	2222	4017	1661.65	153.456
450	932	1453	5490	2466	4189	1648.87	125.949
450	1054	1453	5490	2713	7285	2193.09	161.738
450	1131	1453	5490	1480	7706	2216.16	136.892
450	1187	1453	5490	223	7863	2672.83	137.965
451	910	961	2158	2222	4017	2246.33	107.928
451	917	961	2158	2134	4406	2535.63	111.094
451	1127	961	2158	2645	4584	2953.19	115.066
451	1168	961	2158	56	4130	2169.75	86.3138
451	1183	961	2158	157	1205	1246.85	125.599
452	900	6695	6768	5646	5405	1719.93	155.68
452	987	6695	6768	7300	7278	791.281	174.579
452	1062	6695	6768	9347	7761	2831.81	186.741
453	941	8700	7271	7119	5294	2531.42	252.151
453	963	8700	7271	9097	9142	1912.66	260.849
454	906	7317	1303	7437	2852	1553.64	213.556
454	951	7317	1303	5231	924	2120.15	252.444
455	925	666	3454	3056	3332	2393.11	127.922
455	931	666	3454	2455	1505	2645.59	129.673
455	1122	666	3454	40	1640	1918.98	108.404
456	901	4957	2310	2726	2699	2264.66	118.472
456	948	4957	2310	5564	2583	665.566	168.528
457	932	2877	6197	2466	4189	2049.63	114.751
457	1002	2877	6197	5356	5393	2606.12	166.86
457	1165	2877	6197	5716	6749	2892.17	190.388
458	932	3080	3423	2466	4189	981.709	110.65
458	991	3080	3423	5153	5067	2645.76	170.57
458	1038	3080	3423	4129	2323	1520	125.774
458	1061	3080	3423	4586	4762	2015.18	156.006
459	939	6724	2413	7730	470	2187.99	236.288
459	948	6724	2413	5564	2583	1172.39	276.921
459	1179	6724	2413	5792	4510	2294.78	224.791
460	905	3263	8941	5831	9217	2582.79	214.291
460	1019	3263	8941	1756	9715	1694.14	157.709
461	903	8762	4531	8522	5749	1241.42	165.636
461	921	8762	4531	8052	2006	2622.92	145.159
461	1070	8762	4531	8984	1595	2944.38	202.205
462	921	9654	115	8052	2006	2478.36	170.085
462	939	9654	115	7730	470	1956.48	284.915
463	900	3074	6278	5646	5405	2716.12	158.079
463	959	3074	6278	1859	7382	1641.66	151.203
463	1110	3074	6278	2982	3770	2509.69	163.718
464	926	4553	5750	6704	4893	2315.44	150.206
464	1002	4553	5750	5356	5393	878.782	215.626
464	1078	4553	5750	5802	7175	1894.89	122.168
465	901	5078	4233	2726	2699	2808.03	181.061
465	1165	5078	4233	5716	6749	2595.63	246.939
466	930	7372	4222	6453	3077	1468.19	173.812
466	1004	7372	4222	9009	6387	2714.22	258.188
467	934	183	913	692	343	764.186	175.946
467	967	183	913	2045	315	1955.67	156.44
467	1084	183	913	2634	1825	2615.18	155.614
468	946	9294	7973	9641	5599	2399.23	257.781
468	963	9294	7973	9097	9142	1185.48	264.219
469	903	8959	2847	8522	5749	2934.72	279.05
469	906	8959	2847	7437	2852	1522.01	296.95
470	952	8110	8134	7562	6804	1438.47	170.513
470	966	8110	8134	7339	9659	1708.82	224.263
470	1042	8110	8134	8373	9081	982.842	219.224
471	905	5679	9736	5831	9217	540.8	267.987
471	956	5679	9736	6788	9613	1115.8	201.484
471	1159	5679	9736	2868	9768	2811.18	153.529
472	925	5307	3448	3056	3332	2253.99	261.121
472	932	5307	3448	2466	4189	2936.05	213.879
473	900	5672	5736	5646	5405	332.02	218.129
473	903	5672	5736	8522	5749	2850.03	179.041
473	1155	5672	5736	8299	7150	2983.37	121.83
474	902	1749	6558	2069	3747	2829.16	135.358
474	1024	1749	6558	4166	5703	2563.77	247.336
474	1175	1749	6558	3670	7129	2004.07	161.306
475	926	4479	3923	6704	4893	2427.25	127.654
475	943	4479	3923	5593	2320	1952.08	170.889
475	1198	4479	3923	6523	3093	2206.09	108.458
476	900	7529	6671	5646	5405	2269.02	198.683
476	908	7529	6671	9770	6668	2241	123.317
477	920	4738	3351	3269	1192	2611.37	108.485
477	948	4738	3351	5564	2583	1127.87	148.258
477	1061	4738	3351	4586	4762	1419.16	120.791
477	1074	4738	3351	5834	1593	2071.66	110.466
478	903	7363	7110	8522	5749	1787.62	249.777
478	949	7363	7110	6855	6607	714.894	261.261
478	1155	7363	7110	8299	7150	936.854	169.962
479	906	6205	135	7437	2852	2983.27	224.355
479	997	6205	135	5768	2058	1972.03	262.564
479	1149	6205	135	7339	134	1134	197.081
480	952	7136	7383	7562	6804	718.83	156.184
480	986	7136	7383	6451	9239	1978.37	151.412
480	1105	7136	7383	6796	5931	1491.28	161.404
481	906	7795	362	7437	2852	2515.6	192.054
481	939	7795	362	7730	470	126.052	264.946
482	907	3189	7572	1388	9769	2840.85	185.835
482	1022	3189	7572	3036	9498	1932.07	212.165
483	900	4241	4269	5646	5405	1806.8	140.872
483	910	4241	4269	2222	4017	2034.67	140.067
483	1117	4241	4269	1512	4252	2729.05	140.061
484	926	8385	7239	6704	4893	2886.08	125.366
484	1004	8385	7239	9009	6387	1056.07	190.634
485	901	796	1332	2726	2699	2365.08	110.467
485	942	796	1332	3230	329	2632.56	137.152
485	1036	796	1332	1899	2200	1403.58	133.192
485	1051	796	1332	2818	959	2056.12	133.452
485	1053	796	1332	233	340	1140.63	81.737
486	937	5199	5281	6117	3887	1669.12	218.998
486	948	5199	5281	5564	2583	2722.58	310.002
487	982	3444	827	1307	2295	2592.64	125.262
487	1031	3444	827	2751	3520	2780.74	137.918
487	1067	3444	827	1301	818	2143.02	100.206
487	1069	3444	827	1250	1786	2394.43	108.614
488	905	7156	7961	5831	9217	1825.69	244.105
488	978	7156	7961	5689	9522	2142.15	202.895
489	915	2605	8669	958	8224	1706.06	235.484
489	1021	2605	8669	5062	7734	2628.89	269.516
490	907	2330	8842	1388	9769	1321.63	186.916
490	993	2330	8842	1140	8278	1316.89	161.084
491	915	2361	7256	958	8224	1704.53	101.117
491	981	2361	7256	4979	6810	2655.72	90.5626
491	1048	2361	7256	1046	5323	2337.89	125.417
491	1079	2361	7256	2333	4498	2758.14	107.903
492	906	9362	1873	7437	2852	2159.64	156.12
492	970	9362	1873	7144	2956	2468.28	134.469
492	1112	9362	1873	9562	2753	902.441	187.411
493	906	7105	41	7437	2852	2830.54	262.134
493	951	7105	41	5231	924	2071.61	309.866
494	905	8430	9656	5831	9217	2635.82	247.002
494	909	8430	9656	9421	7807	2097.83	170.998
495	941	7801	4075	7119	5294	1396.81	175.834
495	997	7801	4075	5768	2058	2863.8	170.259
495	1087	7801	4075	9526	3550	1803.12	119.907
496	905	8681	9551	5831	9217	2869.5	303.258
496	1009	8681	9551	6621	9405	2065.17	193.742
497	970	6961	1302	7144	2956	1664.09	186.544
497	1000	6961	1302	6643	990	445.497	276.456
498	900	3732	7487	5646	5405	2828.09	195.491
498	905	3732	7487	5831	9217	2720.06	262.509
499	900	4283	4362	5646	5405	1716.28	107.616
499	943	4283	4362	5593	2320	2426.08	119.085
499	1135	4283	4362	2480	3767	1898.64	109.23
499	1165	4283	4362	5716	6749	2784.11	145.706
499	1179	4283	4362	5792	4510	1516.24	123.364
500	900	7906	6400	5646	5405	2469.34	131.36
500	957	7906	6400	9141	4062	2644.14	112.928
500	1063	7906	6400	6224	4708	2385.79	144.712
501	916	9320	7824	8117	6502	1787.43	183.73
501	966	9320	7824	7339	9659	2700.29	275.27
502	913	1425	7420	2903	8824	2038.55	133.497
502	995	1425	7420	884	6825	804.18	173.12
502	1181	1425	7420	3422	7554	2001.49	142.383
503	917	300	2155	2134	4406	2903.54	183.736
503	1030	300	2155	2321	892	2383.19	140.179
503	1094	300	2155	845	4405	2315.06	179.321
503	1126	300	2155	2556	807	2628.05	218.764
504	903	9848	7567	8522	5749	2250.2	234.709
504	1042	9848	7567	8373	9081	2113.72	276.291
505	903	9878	5481	8522	5749	1382.23	159.427
505	1026	9878	5481	8883	6587	1487.7	237.573
506	930	5103	5362	6453	3077	2654	260.597
506	949	5103	5362	6855	6607	2149.31	264.403
507	916	9583	4902	8117	6502	2170.06	166.63
507	941	9583	4902	7119	5294	2494.99	266.638
507	1161	9583	4902	9874	5898	1037.64	155.732
508	933	2568	8662	1265	6464	2555.19	151.126
508	995	2568	8662	884	6825	2492.07	194.709
508	1090	2568	8662	2312	6143	2531.97	161.166
509	905	2916	8824	5831	9217	2941.37	164.366
509	907	2916	8824	1388	9769	1796.61	137.634
510	922	1967	8010	1055	9522	1765.75	135.607
510	1035	1967	8010	2217	6580	1451.69	138.466
510	1088	1967	8010	4356	7712	2407.51	143.712
510	1151	1967	8010	3173	9308	1771.79	195.216
511	900	3340	4775	5646	5405	2390.51	126.161
511	991	3340	4775	5153	5067	1836.36	158.707
511	1124	3340	4775	4960	4549	1635.69	123.131
512	905	4327	8023	5831	9217	1920.33	176.081
512	953	4327	8023	3961	5428	2620.68	141.504
512	1054	4327	8023	2713	7285	1774.72	137.415
513	939	6390	9	7730	470	1417.08	150.094
513	948	6390	9	5564	2583	2703.29	175.906
514	903	9414	4277	8522	5749	1721.18	109.879
514	906	9414	4277	7437	2852	2437.04	116.928
514	1112	9414	4277	9562	2753	1531.17	140.363
514	1195	9414	4277	7920	2239	2526.95	125.83
515	933	834	6862	1265	6464	586.656	121.216
515	995	834	6862	884	6825	62.2013	156.173
515	1090	834	6862	2312	6143	1643.61	129.269
515	1174	834	6862	959	4592	2273.44	105.342
516	905	4345	8888	5831	9217	1521.98	280.162
516	1022	4345	8888	3036	9498	1444.15	267.838
517	901	3302	4932	2726	2699	2306.09	227.957
517	979	3302	4932	2920	3320	1656.64	173.043
518	906	7899	3890	7437	2852	1136.17	159.92
518	946	7899	3890	9641	5599	2440.34	195.08
519	905	3170	9796	5831	9217	2723.26	191.566
519	1022	3170	9796	3036	9498	326.741	183.139
519	1111	3170	9796	4403	9404	1293.81	101.295
520	906	9218	1104	7437	2852	2495.49	105.977
520	1039	9218	1104	6321	1615	2941.72	162.023
521	931	4	386	2455	1505	2694.36	301.469
521	1012	4	386	428	1349	1052.21	248.531
522	932	2028	6777	2466	4189	2624.8	197.288
522	981	2028	6777	4979	6810	2951.18	211.144
522	1172	2028	6777	2545	9277	2552.9	163.568
523	1022	2570	6731	3036	9498	2805.97	314.027
523	1023	2570	6731	699	9024	2959.47	159.973
524	910	622	3823	2222	4017	1611.72	215.3
524	994	622	3823	1198	5718	1980.61	214.7
525	963	8891	7325	9097	9142	1828.64	241.57
525	966	8891	7325	7339	9659	2802.9	218.638
525	1105	8891	7325	6796	5931	2516.4	171.791
526	1022	2576	8623	3036	9498	988.547	314.027
526	1023	2576	8623	699	9024	1919.36	159.973
527	912	6307	9112	4117	8364	2314.22	194.354
527	923	6307	9112	4483	8959	1830.41	223.646
528	954	6113	8936	4099	6849	2900.3	222.553
528	963	6113	8936	9097	9142	2991.1	239.035
528	1111	6113	8936	4403	9404	1772.89	155.412
529	900	6864	5185	5646	5405	1237.71	205.344
529	903	6864	5185	8522	5749	1751.3	168.547
529	1140	6864	5185	5875	5401	1012.31	152.109
530	906	8609	4245	7437	2852	1820.45	212.704
530	908	8609	4245	9770	6668	2686.79	151.146
530	1161	8609	4245	9874	5898	2081.5	150.15
531	905	3869	9354	5831	9217	1966.78	151.468
531	907	3869	9354	1388	9769	2515.47	126.835
531	1151	3869	9354	3173	9308	697.518	147.697
532	906	8872	388	7437	2852	2851.41	212.225
532	939	8872	388	7730	470	1144.94	292.775
533	941	8555	7662	7119	5294	2769.39	120.097
533	987	8555	7662	7300	7278	1312.43	127.573
533	1153	8555	7662	7447	9617	2247.15	135.604
533	1196	8555	7662	6647	9836	2892.53	104.725
534	933	3465	7531	1265	6464	2445.09	155.609
534	981	3465	7531	4979	6810	1676.91	155.507
534	1061	3465	7531	4586	4762	2987.31	204.863
534	1118	3465	7531	4264	4788	2857	129.02
535	940	5271	4676	5800	3533	1259.48	149.299
535	941	5271	4676	7119	5294	1948.6	257.701
536	921	9219	1388	8052	2006	1320.54	96.3837
536	939	9219	1388	7730	470	1749.24	161.455
536	1089	9219	1388	9148	3857	2470.02	134.162
537	933	133	6111	1265	6464	1185.76	318.836
537	964	133	6111	2000	4001	2817.41	204.164
538	974	5437	4340	6847	4249	1412.93	119.087
538	1031	5437	4340	2751	3520	2808.38	179.913
539	903	9568	3522	8522	5749	2460.42	115.826
539	1004	9568	3522	9009	6387	2919.02	177.373
539	1083	9568	3522	9322	3094	493.66	133.379
539	1104	9568	3522	9030	3088	691.231	107.422
540	906	5471	4462	7437	2852	2541.11	213.299
540	1011	5471	4462	3901	2757	2317.74	248.701
541	921	7322	1635	8052	2006	818.866	143.456
541	939	7322	1635	7730	470	1234.38	240.307
541	1086	7322	1635	6316	204	1749.23	254.237
542	939	5871	501	7730	470	1859.26	223.494
542	951	5871	501	5231	924	767.156	191.506
543	915	1793	7288	958	8224	1254.32	225.343
543	1022	1793	7288	3036	9498	2535.58	296.657
544	947	3	7704	52	8833	1130.06	138.024
544	995	3	7704	884	6825	1244.51	129.976
545	903	8359	4423	8522	5749	1335.98	304.639
545	908	8359	4423	9770	6668	2651.59	230.361
546	906	6368	652	7437	2852	2445.97	186.513
546	970	6368	652	7144	2956	2431.17	160.647
546	1149	6368	652	7339	134	1100.53	163.84
547	921	9935	1928	8052	2006	1884.61	111.052
547	939	9935	1928	7730	470	2643.44	186.027
547	1087	9935	1928	9526	3550	1672.77	111.141
547	1134	9935	1928	7863	4047	2963.67	156.78
548	900	7883	6443	5646	5405	2466.09	238.897
548	949	7883	6443	6855	6607	1041	205.103
549	905	3276	7749	5831	9217	2946.7	225.321
549	915	3276	7749	958	8224	2366.17	163.627
549	1123	3276	7749	1560	7440	1743.6	163.051
550	900	6145	6367	5646	5405	1083.72	214.699
550	905	6145	6367	5831	9217	2867.25	288.301
551	906	7998	110	7437	2852	2798.8	209.284
551	939	7998	110	7730	470	448.803	288.716
552	941	7773	8134	7119	5294	2914.33	164.952
552	987	7773	8134	7300	7278	977.99	175.22
552	1091	7773	8134	6689	6510	1952.55	105.359
552	1156	7773	8134	8273	7434	860.233	155.468
553	907	742	9351	1388	9769	769.441	212.417
553	933	742	9351	1265	6464	2933.99	165.096
553	1139	742	9351	770	9162	191.063	96.4868
554	906	5884	1271	7437	2852	2216.16	160.447
554	920	5884	1271	3269	1192	2616.19	189.817
554	1058	5884	1271	6661	3340	2210.09	136.418
554	1076	5884	1271	7548	2651	2161.78	171.71
554	1176	5884	1271	6559	3704	2524.9	82.6071
555	901	635	2101	2726	2699	2174.83	239.295
555	932	635	2101	2466	4189	2777.1	196.705
556	905	5778	7781	5831	9217	1436.98	174.628
556	953	5778	7781	3961	5428	2972.89	140.336
556	1080	5778	7781	3654	6053	2738.13	127.037
557	906	7394	122	7437	2852	2730.34	126.458
557	939	7394	122	7730	470	483.735	174.455
557	1195	7394	122	7920	2239	2181.37	136.087
558	905	8324	9319	5831	9217	2495.09	301.266
558	977	8324	9319	5443	9219	2882.73	225.734
559	904	296	3045	1903	4314	2047.64	111.717
559	1079	296	3045	2333	4498	2502.11	141.036
559	1084	296	3045	2634	1825	2637.17	130.311
559	1174	296	3045	959	4592	1683.09	102.936
560	932	1453	5515	2466	4189	1668.67	88.3775
560	1024	1453	5515	4166	5703	2719.51	136.622
561	900	5053	6138	5646	5405	942.835	212.532
561	949	5053	6138	6855	6607	1862.03	182.468
562	906	8644	959	7437	2852	2245.06	122.732
562	939	8644	959	7730	470	1036.59	169.315
562	1120	8644	959	9068	1459	655.573	130.953
563	915	208	8059	958	8224	767.936	114.178
563	995	208	8059	884	6825	1407.03	131.838
563	1133	208	8059	183	8135	80.0062	157.274
563	1157	208	8059	929	9386	1510.22	89.7099
564	935	8811	2876	8070	4638	1911.47	273.609
564	961	8811	2876	7325	3643	1672.27	312.391
565	920	614	2210	3269	1192	2843.47	119.777
565	925	614	2210	3056	3332	2687.42	115.484
565	1079	614	2210	2333	4498	2861.8	120.618
565	1158	614	2210	2202	426	2388.39	132.12
566	991	7318	6332	5153	5067	2507.48	180.613
566	1060	7318	6332	7475	5699	652.179	146.915
566	1107	7318	6332	8398	5221	1549.43	135.472
567	954	1468	5564	4099	6849	2928.03	184.384
567	973	1468	5564	1689	8002	2448	216.616
568	912	3884	6965	4117	8364	1418.27	195.586
568	990	3884	6965	1321	6857	2565.27	224.414
569	903	9447	3080	8522	5749	2824.75	134.067
569	930	9447	3080	6453	3077	2994	138.212
569	1104	9447	3080	9030	3088	417.077	124.339
569	1147	9447	3080	8791	1330	1868.91	129.382
570	903	9617	6223	8522	5749	1193.19	170.058
570	1004	9617	6223	9009	6387	629.73	260.423
570	1081	9617	6223	9110	3650	2622.48	176.519
571	909	7889	6827	9421	7807	1818.63	307.157
571	963	7889	6827	9097	9142	2611.22	360.843
572	900	4823	4776	5646	5405	1035.84	260.244
572	910	4823	4776	2222	4017	2709.48	258.756
573	917	3695	6313	2134	4406	2464.42	181.044
573	1048	3695	6313	1046	5323	2827.95	213.956
574	954	5056	8719	4099	6849	2100.65	132.46
574	977	5056	8719	5443	9219	632.273	131.073
574	1099	5056	8719	2210	8015	2931.78	162.467
575	934	60	344	692	343	632.001	330.735
575	1040	60	344	391	3161	2836.38	278.265
576	906	8343	3597	7437	2852	1172.97	186.005
576	1071	8343	3597	5910	4605	2633.54	239.705
576	1162	8343	3597	7427	5099	1759.28	171.29
577	910	1274	1620	2222	4017	2577.66	254.496
577	931	1274	1620	2455	1505	1186.59	258.504
578	901	3150	3090	2726	2699	576.764	169.392
578	948	3150	3090	5564	2583	2466.67	240.961
578	1117	3150	3090	1512	4252	2008.3	169.647
579	904	2009	3794	1903	4314	530.694	139.177
579	910	2009	3794	2222	4017	308.38	167.882
579	1080	2009	3794	3654	6053	2794.48	164.941
580	900	6644	7348	5646	5405	2184.32	213.449
580	941	6644	7348	7119	5294	2108.21	225.335
580	1155	6644	7348	8299	7150	1666.8	119.216
581	1008	3966	2940	6555	2079	2728.41	144.606
581	1071	3966	2940	5910	4605	2559.56	198.36
581	1197	3966	2940	3486	1609	1414.91	132.034
582	1002	4449	2999	5356	5393	2560.06	135.082
582	1129	4449	2999	5372	3295	969.301	111.934
582	1199	4449	2999	4194	5410	2424.45	128.984
583	905	5888	6997	5831	9217	2220.73	196.041
583	956	5888	6997	6788	9613	2766.49	147.392
583	1125	5888	6997	3983	5863	2216.98	86.9017
583	1165	5888	6997	5716	6749	301.808	197.666
584	932	2424	5062	2466	4189	874.01	177.748
584	995	2424	5062	884	6825	2340.89	245.252
585	925	2710	1319	3056	3332	2042.52	175.709
585	932	2710	1319	2466	4189	2880.35	143.92
585	1103	2710	1319	2554	3252	1939.28	144.06
585	1148	2710	1319	1524	2073	1405.39	171.311
586	937	8257	3702	6117	3887	2147.98	260.786
586	997	8257	3702	5768	2058	2982.93	267.214
587	900	7827	6826	5646	5405	2603.08	180.041
587	966	7827	6826	7339	9659	2874.72	177.959
588	939	5823	2046	7730	470	2473.95	206.748
588	1071	5823	2046	5910	4605	2560.48	193.133
588	1152	5823	2046	7934	2469	2152.96	187.119
589	900	4405	7852	5646	5405	2743.7	173.705
589	977	4405	7852	5443	9219	1716.43	174.775
589	1172	4405	7852	2545	9277	2343.12	117.525
589	1194	4405	7852	5064	9865	2118.12	206.995
590	905	3740	9949	5831	9217	2215.42	207.949
590	1009	3740	9949	6621	9405	2931.91	132.852
590	1128	3740	9949	2193	8645	2023.27	101.199
591	939	7607	1349	7730	470	887.564	265.653
591	1003	7607	1349	9889	658	2384.32	189.347
592	904	1903	2784	1903	4314	1530	114.252
592	1011	1903	2784	3901	2757	1998.18	141.162
592	1094	1903	2784	845	4405	1935.72	138.449
592	1100	1903	2784	3785	1739	2152.66	146.137
593	941	8010	7505	7119	5294	2383.78	128.275
593	946	8010	7505	9641	5599	2508.58	129.466
593	1142	8010	7505	8733	6011	1659.75	82.1511
593	1162	8010	7505	7427	5099	2475.63	97.7358
593	1182	8010	7505	8892	7092	973.906	126.372
594	901	3332	495	2726	2699	2285.79	159.295
594	920	3332	495	3269	1192	699.841	165.809
594	1158	3332	495	2202	426	1132.1	182.896
595	903	9590	5181	8522	5749	1209.65	237.869
595	1041	9590	5181	9841	4953	339.094	290.131
596	901	5122	1079	2726	2699	2892.27	221.295
596	906	5122	1079	7437	2852	2915.95	194.705
597	905	5866	9504	5831	9217	289.126	320.121
597	969	5866	9504	5102	7864	1809.23	232.879
598	905	7165	9578	5831	9217	1381.98	244.608
598	949	7165	9578	6855	6607	2987.13	156.392
599	956	6564	9506	6788	9613	248.244	230.298
599	983	6564	9506	8537	9868	2005.93	173.278
599	1192	6564	9506	4638	7321	2912.68	82.4247
600	1010	4004	2878	2489	4438	2174.59	238.523
600	1036	4004	2878	1899	2200	2211.49	289.477
601	900	4006	6300	5646	5405	1868.32	145.682
601	933	4006	6300	1265	6464	2745.9	127.318
602	905	8613	9122	5831	9217	2783.62	345.685
602	909	8613	9122	9421	7807	1543.4	239.315
603	979	1006	4279	2920	3320	2140.81	215.99
603	999	1006	4279	1521	6601	2378.43	304.01
604	900	6885	6002	5646	5405	1375.33	206.817
604	953	6885	6002	3961	5428	2979.81	223.183
605	1015	8986	1752	9692	598	1352.83	141.329
605	1045	8986	1752	6628	740	2565.99	236.671
606	950	2963	8668	524	7875	2564.68	308.015
606	999	2963	8668	1521	6601	2520.29	253.985
607	921	8952	2639	8052	2006	1100.31	203.15
607	1073	8952	2639	9746	1681	1244.27	300.85
608	906	7193	3682	7437	2852	865.122	194.691
608	941	7193	3682	7119	5294	1613.7	235.309
609	901	4012	3861	2726	2699	1733.22	98.4781
609	948	4012	3861	5564	2583	2010.47	140.086
609	1097	4012	3861	3546	2950	1023.27	133.039
609	1199	4012	3861	4194	5410	1559.66	112.397
610	900	3860	4478	5646	5405	2012.24	141.79
610	904	3860	4478	1903	4314	1963.86	116.875
610	1100	3860	4478	3785	1739	2740.03	149.493
610	1141	3860	4478	6251	3529	2572.45	146.842
611	915	2275	9241	958	8224	1663.96	235.767
611	995	2275	9241	884	6825	2787.82	272.233
612	910	1921	5899	2222	4017	1905.92	208.829
612	950	1921	5899	524	7875	2419.96	270.171
613	906	8950	5200	7437	2852	2793.25	129.834
613	1026	8950	5200	8883	6587	1388.62	181.812
613	1115	8950	5200	9222	3813	1413.42	163.355
614	903	8588	7352	8522	5749	1604.36	105.231
614	987	8588	7352	7300	7278	1290.12	143.769
615	931	740	843	2455	1505	1838.33	201.792
615	934	740	843	692	343	502.299	217.208
616	969	5486	5442	5102	7864	2452.25	224.878
616	1071	5486	5442	5910	4605	938.267	259.122
617	944	9461	8301	6768	8138	2697.93	228.685
617	992	9461	8301	9516	9670	1370.1	262.315
618	942	4867	1678	3230	329	2121.22	314.035
618	972	4867	1678	4605	2745	1098.7	172.965
619	922	332	9890	1055	9522	811.266	242.599
619	1022	332	9890	3036	9498	2732.27	342.401
620	900	7962	3505	5646	5405	2995.64	122.082
620	948	7962	3505	5564	2583	2569.14	172.403
620	1120	7962	3505	9068	1459	2325.8	113.775
620	1198	7962	3505	6523	3093	1496.82	85.7396
621	906	4867	1577	7437	2852	2868.89	256.931
621	925	4867	1577	3056	3332	2521.85	293.069
622	943	6858	1845	5593	2320	1351.24	213.651
622	951	6858	1845	5231	924	1869.59	199.349
[truncated: 3,686 more rows]
